# Supplementary material for: A bench stable formal Cu(iii) N-heterocyclic carbene accessible from simple copper(ii) acetate
Source: Chem Sci. 2018 Sep 14;9(43):8307–14. doi: 10.1039/c8sc01834k (PMC6240905; doi:10.1039/c8sc01834k)
Supplement: Supplementary file 2 [file SC-009-C8SC01834K-s002.cif]

# Electronic Supplementary Material (ESI) for Chemical Science.
# This journal is © The Royal Society of Chemistry 2018

####################################################################### 
# 
# This file contains crystal structure data downloaded from the 
# Cambridge Structural Database (CSD) hosted by the Cambridge 
# Crystallographic Data Centre (CCDC).
# 
# Full information about CCDC data access policies and citation 
# guidelines are available at http://www.ccdc.cam.ac.uk/access/V1 
# 
# Audit and citation data items may have been added by the CCDC. 
# Please retain this information to preserve the provenance of 
# this file and to allow appropriate attribution of the data. 
# 
#######################################################################

data_mo_annma45_0ma-auto_sq
_database_code_depnum_ccdc_archive 'CCDC 1829612'
_audit_update_record             
;
2018-04-18 deposited with the CCDC.
2018-08-24 downloaded from the CCDC.
;

#===============================================================================

# 5. CHEMICAL DATA

_chemical_name_systematic        
;
;
_chemical_name_common            ?
_chemical_melting_point          ?
_chemical_formula_moiety         'C20 H26 Cu N8 O, 3(F6 P)'
# Ex: 'C12 H16 N2 O6, H2 O' and '(Cd 2+)3, (C6 N6 Cr 3-)2, 2(H2 O)'
_chemical_formula_structural     ?
_chemical_formula_sum            'C20 H26 Cu F18 N8 O P3'
_chemical_formula_iupac          ?
_chemical_formula_weight         892.95
_chemical_compound_source        'see text'

loop_
_atom_type_symbol
_atom_type_description
_atom_type_scat_dispersion_real
_atom_type_scat_dispersion_imag
_atom_type_scat_source
C C 0.0033 0.0016 ' International Tables Vol C Tables 4.2.6.8 and 6.1.1.4'
H H 0.0000 0.0000 ' International Tables Vol C Tables 4.2.6.8 and 6.1.1.4'
Cu Cu 0.3201 1.2651 ' International Tables Vol C Tables 4.2.6.8 and 6.1.1.4'
F F 0.0171 0.0103 ' International Tables Vol C Tables 4.2.6.8 and 6.1.1.4'
N N 0.0061 0.0033 ' International Tables Vol C Tables 4.2.6.8 and 6.1.1.4'
O O 0.0106 0.0060 ' International Tables Vol C Tables 4.2.6.8 and 6.1.1.4'
P P 0.1023 0.0942 ' International Tables Vol C Tables 4.2.6.8 and 6.1.1.4'

#===============================================================================

# 6. CRYSTAL DATA

_symmetry_cell_setting           monoclinic
_symmetry_space_group_name_Hall  '-C 2y'
_symmetry_space_group_name_H-M   'C 2/m'
_symmetry_Int_Tables_number      12

loop_
_space_group_symop_id
_space_group_symop_operation_xyz
1 x,y,z
2 -x,y,-z
3 -x,-y,-z
4 x,-y,z
5 1/2+x,1/2+y,z
6 1/2-x,1/2+y,-z
7 1/2-x,1/2-y,-z
8 1/2+x,1/2-y,z

_cell_length_a                   22.923(2)
_cell_length_b                   11.8528(11)
_cell_length_c                   15.482(3)
_cell_angle_alpha                90
_cell_angle_beta                 127.476(2)
_cell_angle_gamma                90
_cell_volume                     3338.3(8)
_cell_formula_units_Z            4
_cell_measurement_temperature    100
_cell_measurement_reflns_used    5575
_cell_measurement_theta_min      2.2391
_cell_measurement_theta_max      26.2621
_cell_special_details            
;
;

_exptl_crystal_description       fragment
_exptl_crystal_colour            'clear colourless'

_exptl_crystal_size_max          0.357
_exptl_crystal_size_mid          0.062
_exptl_crystal_size_min          0.060
_exptl_crystal_size_rad          ?
_exptl_crystal_density_meas      ?
_exptl_crystal_density_diffrn    1.777
_exptl_crystal_density_method    'Not Measured'
_exptl_crystal_F_000             1784
_exptl_absorpt_coefficient_mu    0.931
_exptl_crystal_density_meas_temp ?

# Permitted for _exptl_absorpt_correction_type :
# analytical     'analytical from crystal shape'
#                Example: de Meulenaer&Tompa: ABST
# cylinder       'cylindrical'
# gaussian       'Gaussian from crystal shape'
#                Example: PLATON/ABSG
# integration    'integration from crystal shape'
# multi-scan     'symmetry-related measurements'
#                Example: SADABS, MULABS
# none           'no absorption corr. applied'
# numerical      'numerical from crystal shape'
# psi-scan       'psi-scan corrections'
#                Example: PLATON/ABSP
# refdelf        'refined from delta-F'
#                Example: SHELXA,
# sphere         'spherical'
#                Example: PLATON/ABSS
_exptl_absorpt_correction_type   multi-scan
_exptl_absorpt_process_details   'SADABS 2016/2, Bruker, 2016'
_exptl_absorpt_correction_T_min  0.6769
_exptl_absorpt_correction_T_max  0.7454


#===============================================================================

# 7. EXPERIMENTAL DATA

_exptl_special_details           
;
Diffractometer operator             F. Kaiser
scanspeed                           60 s per frame
dx                                  45 mm
385 frames measured in 4 data sets
omega-scans with delta_omega     = 1.0
;
_diffrn_ambient_temperature      100
_diffrn_radiation_wavelength     0.71073
_diffrn_radiation_probe          x-ray
_diffrn_radiation_type           MoK\a
_diffrn_radiation_source         'IMS microsource'
_diffrn_radiation_monochromator  'Helios optic'


_diffrn_measurement_device       ' \k-geometry diffractometer '
_diffrn_measurement_device_type  ' Bruker Photon CMOS '
_diffrn_measurement_method       ' phi- and omega-rotation '
_diffrn_detector                 ' CMOS plate '
_diffrn_detector_area_resol_mean 16

# number of measured reflections (redundant set)
_diffrn_reflns_number            19163
_diffrn_reflns_av_R_equivalents  0.0684
_diffrn_reflns_av_unetI/netI     0.0450
_diffrn_reflns_limit_h_min       -27
_diffrn_reflns_limit_h_max       27
_diffrn_reflns_limit_k_min       -14
_diffrn_reflns_limit_k_max       12
_diffrn_reflns_limit_l_min       -18
_diffrn_reflns_limit_l_max       18
_diffrn_reflns_theta_min         2.24
_diffrn_reflns_theta_max         25.03
_diffrn_reflns_theta_full        25.03
_diffrn_measured_fraction_theta_max 0.999
_diffrn_measured_fraction_theta_full 0.999
_diffrn_reflns_reduction_process 
;
;

# number of unique reflections
_reflns_number_total             3111
# number of observed reflections (> n sig(I))
_reflns_number_gt                2420
_reflns_threshold_expression     I>2\s(I)

_computing_data_collection       'APEX III Control Software (Bruker, 2015)'
_computing_cell_refinement       'SAINT (Bruker, 2014)'
_computing_data_reduction        'SAINT (Bruker, 2014)'
_computing_structure_solution    'SHELXT (Sheldrick, 2015)'
_computing_structure_refinement  
'SHELXL2014 (Sheldrick, 2014), SHELXLE (Huebschle, 2011)'
_computing_molecular_graphics    'PLATON (Spek, 2011)'
_computing_publication_material  'PLATON (Spek, 2011), enCIFer (Allen, 2014)'


#===============================================================================

# 8. REFINEMENT DATA

_platon_squeeze_details          
;
The unit cell contains 4 disordered molecules of acetonitrile which were
treated as a diffuse contribution to the overall scattering without specific
atom positions by SQUEEZE/PLATON.
;

_refine_special_details          
;Refinement on F^2^ for ALL reflections except those
 flagged by the user for potential systematic errors.
 Weighted R-factors wR and all goodnesses of fit S
 are based on F^2^, conventional R-factors R are based
 on F, with F set to zero for negative F^2^. The
 observed criterion of F^2^ > 2sigma(F^2^) is used only
 for calculating -R-factor-obs etc. and is not
 relevant to the choice of reflections for refinement.
 R-factors based on F^2^ are statistically about twice
 as large as those based on F, and R-factors based on
 ALL data will be even larger.,SQUEEZE,SQUEEZE
;
_refine_ls_structure_factor_coef Fsqd
_refine_ls_matrix_type           full
_refine_ls_weighting_scheme      calc
_refine_ls_weighting_details     
'W=1/[\S^2^(FO^2^)+(0.0461P)^2^+57.8523P] WHERE P=(FO^2^+2FC^2^)/3'
_atom_sites_solution_primary     ?
_atom_sites_solution_secondary   ?
_atom_sites_solution_hydrogens   geom


# Permitted for _refine_ls_hydrogen_treatment :
# refall            - refined all H-atom parameters
# refxyz            - refined H-atom coordinates only
# refU              - refined H-atom U only
# noref             - no refinement of H-atom parameters
# constr            - H-atom parameters constrained
# hetero            - H-atom parameters constrained for H on C,
#                     all H-atom parameters refined for H on
#                     heteroatoms
# heteroxyz         - H-atom parameters constrained for H on C,
#                     refined H-atom coordinates only for H
#                     on heteroatoms
# heteroU           - H-atom parameters constrained for H on C,
#                     refined H-atom U's only for H on
#                     heteroatoms
# heteronoref       - H-atom parameters constrained for H on C,
#                     no refinement of H-atom parameters for
#                     H on heteroatoms
# hetero-mixed      - H-atom parameters constrained for H on C
#                     and some heteroatoms, all H-atom
#                     parameters refined for H on remaining
#                     heteroatoms.
# heteroxyz-mixed   - H-atom parameters constrained for H on C
#                     and some heteroatoms, refined H-atom
#                     coordinates only for H on remaining
#                     heteroatoms.
# heteroU-mixed     - H-atom parameters constrained for H on C
#                     and some heteroatoms, refined H-atom
#                     U's only for H on remaining heteroatoms
# heteronoref-mixed - H-atom parameters constrained for H on C
#                     and some heteroatoms, no refinement of
#                     H-atom parameters for H on remaining
#                     heteroatoms
# mixed   - some constrained, some independent
# undef   - H-atom parameters not defined
_refine_ls_hydrogen_treatment    constr

_refine_ls_extinction_method     none
_refine_ls_abs_structure_details ?
_refine_ls_abs_structure_Flack   .
_refine_ls_number_reflns         3111
_refine_ls_number_parameters     342
_refine_ls_number_restraints     281
_refine_ls_number_constraints    ?
_refine_ls_R_factor_all          0.0894
_refine_ls_R_factor_gt           0.0655
_refine_ls_wR_factor_ref         0.1561
_refine_ls_wR_factor_gt          0.1435
_refine_ls_goodness_of_fit_ref   1.036
_refine_ls_restrained_S_all      1.314
_refine_ls_shift/su_max          0.015
_refine_ls_shift/su_mean         0.002
_refine_diff_density_max         1.330
_refine_diff_density_min         -1.794
_refine_diff_density_rms         0.120

#===============================================================================

# 9. ATOMIC COORDINATES AND DISPLACEMENT PARAMETERS

loop_
_atom_site_label
_atom_site_type_symbol
_atom_site_thermal_displace_type
_atom_site_fract_x
_atom_site_fract_y
_atom_site_fract_z
_atom_site_occupancy
_atom_site_U_iso_or_equiv
_atom_site_calc_flag
_atom_site_refinement_flags
_atom_site_disorder_assembly
_atom_site_disorder_group
Cu1 Cu Uani 0.21419(5) 0.50000 0.22901(7) 1.000 0.0142(3) d STP . .
P2 P Uani 0.46514(11) 0.50000 0.79316(15) 1.000 0.0160(6) d STP . .
P1 P Uani 0.08353(11) 0.50000 0.32298(16) 1.000 0.0199(6) d STP . .
P3A P Uani 0.2176(6) 0.50000 -0.2028(11) 0.584(8) 0.0332(19) d SDT B 4
O1 O Uani 0.295(6) 0.50000 0.186(12) 0.496(12) 0.031(7) d SDT . 5
O1A O Uani 0.298(6) 0.50000 0.176(12) 0.506(12) 0.034(7) d SDT . 6
N1 N Uani 0.1169(2) 0.6000(4) 0.0161(3) 1.000 0.0225(14) d . . .
N2 N Uani 0.1454(2) 0.7183(4) 0.1409(3) 1.000 0.0181(12) d . . .
N3 N Uani 0.2442(2) 0.7185(4) 0.3326(3) 1.000 0.0180(12) d . . .
P3 P Uani 0.2126(8) 0.50000 -0.2218(15) 0.418(8) 0.029(3) d SDT B 3
N4 N Uani 0.3301(2) 0.6003(4) 0.4345(3) 1.000 0.0148(12) d . . .
F6 F Uani 0.3798(2) 0.50000 0.6903(4) 1.000 0.0361(16) d STP A .
F7 F Uani 0.4339(6) 0.50000 0.8600(8) 0.606(8) 0.061(4) d STU A 1
F7A F Uani 0.4588(6) 0.4074(13) 0.8584(10) 0.394(9) 0.071(3) d UP A 2
F8 F Uani 0.5494(3) 0.50000 0.8949(4) 1.000 0.0359(14) d STP A .
F9 F Uani 0.4922(5) 0.50000 0.7226(7) 0.606(8) 0.059(4) d STU A 1
F10 F Uani 0.4637(4) 0.3675(7) 0.7925(10) 0.606(9) 0.070(3) d UP A 1
F10A F Uani 0.4738(7) 0.4046(15) 0.7324(10) 0.394(9) 0.078(4) d UP A 2
C1 C Uani 0.1562(3) 0.6128(5) 0.1248(4) 1.000 0.0200(17) d . . .
C2 C Uani 0.0812(3) 0.7003(5) -0.0352(5) 1.000 0.0278(17) d . . .
C3 C Uani 0.0991(3) 0.7740(5) 0.0421(4) 1.000 0.0261(17) d . . .
C4 C Uani 0.1726(3) 0.7676(5) 0.2455(4) 1.000 0.0212(17) d . . .
C5 C Uani 0.2650(3) 0.6124(4) 0.3361(4) 1.000 0.0145(16) d . . .
C6 C Uani 0.2955(3) 0.7732(5) 0.4296(4) 1.000 0.0221(17) d . . .
C7 C Uani 0.3498(3) 0.6993(5) 0.4935(4) 1.000 0.0202(17) d . . .
C8 C Uani 0.3759(4) 0.50000 0.4675(6) 1.000 0.018(2) d STP . .
C9 C Uani 0.1198(5) 0.50000 -0.0350(6) 1.000 0.025(3) d STP . .
C10 C Uani 0.3327(18) 0.597(2) 0.1906(19) 0.495(12) 0.055(4) d DUP . 5
C10A C Uani 0.3232(17) 0.599(2) 0.1569(18) 0.505(12) 0.057(5) d DUP . 6
C11 C Uani 0.3035(10) 0.6718(16) 0.0950(14) 0.495(12) 0.064(4) d DUP . 5
C11A C Uani 0.3843(9) 0.6623(15) 0.2542(14) 0.505(12) 0.060(4) d DUP . 6
F2 F Uani 0.0622(3) 0.50000 0.2030(4) 1.000 0.0392(17) d STP . .
F3 F Uani 0.1434(2) 0.5946(4) 0.3597(3) 1.000 0.0515(16) d . . .
F4 F Uani 0.1045(2) 0.50000 0.4421(3) 1.000 0.0265(14) d STP . .
F5 F Uani 0.0233(2) 0.5949(4) 0.2858(3) 1.000 0.0511(16) d . . .
F11A F Uani 0.2311(5) 0.6289(7) -0.1826(8) 0.583(9) 0.060(3) d DUP B 4
F12A F Uani 0.3010(5) 0.50000 -0.1580(9) 0.584(8) 0.050(3) d SDT B 4
F13A F Uani 0.2399(8) 0.50000 -0.0872(10) 0.584(8) 0.086(4) d SDT B 4
F14A F Uani 0.1375(5) 0.50000 -0.2352(11) 0.584(8) 0.066(4) d SDT B 4
F15A F Uani 0.2012(8) 0.50000 -0.3152(9) 0.584(8) 0.076(4) d SDT B 4
F11 F Uani 0.1989(7) 0.6289(8) -0.2445(11) 0.417(9) 0.052(3) d DUP B 3
F12 F Uani 0.2898(9) 0.50000 -0.1150(13) 0.418(8) 0.091(5) d SDT B 3
F13 F Uani 0.1387(9) 0.50000 -0.3290(13) 0.418(8) 0.104(5) d SDT B 3
F14 F Uani 0.2418(8) 0.50000 -0.2960(11) 0.418(8) 0.031(3) d SDT B 3
F15 F Uani 0.1868(9) 0.50000 -0.1491(13) 0.418(8) 0.056(4) d SDT B 3
H4AB H Uiso 0.17770 0.85030 0.24310 1.000 0.0260 c RU . .
H2 H Uiso 0.04970 0.71380 -0.11140 1.000 0.0340 c RU . .
H8AB H Uiso 0.40070 0.50000 0.43300 1.000 0.0210 c RUP . .
H3 H Uiso 0.08330 0.85020 0.03170 1.000 0.0320 c RU . .
H9AB H Uiso 0.16590 0.50000 -0.02760 1.000 0.0290 c RUP . .
H4A H Uiso 0.13700 0.75320 0.26050 1.000 0.0260 c RU . .
H6 H Uiso 0.29290 0.84870 0.44750 1.000 0.0270 c RU . .
H7 H Uiso 0.39320 0.71240 0.56510 1.000 0.0230 c RU . .
H8A H Uiso 0.41410 0.50000 0.54740 1.000 0.0210 c RUP . .
H9A H Uiso 0.07790 0.50000 -0.11350 1.000 0.0290 c RUP . .
H10A H Uiso 0.38160 0.57070 0.21510 0.495(12) 0.0660 c RUP . 5
H10B H Uiso 0.34110 0.64490 0.24940 0.495(12) 0.0660 c RUP . 5
H10C H Uiso 0.28080 0.65090 0.11290 0.505(12) 0.0680 c RUP . 6
H10D H Uiso 0.33930 0.57880 0.11220 0.505(12) 0.0680 c RUP . 6
H11A H Uiso 0.30020 0.62960 0.03780 0.495(12) 0.0950 c RUP . 5
H11B H Uiso 0.33650 0.73640 0.11730 0.495(12) 0.0950 c RUP . 5
H11C H Uiso 0.25450 0.69880 0.06720 0.495(12) 0.0950 c RUP . 5
H11D H Uiso 0.42880 0.61580 0.29430 0.505(12) 0.0900 c RUP . 6
H11E H Uiso 0.37050 0.68030 0.30140 0.505(12) 0.0900 c RUP . 6
H11F H Uiso 0.39360 0.73230 0.23070 0.505(12) 0.0900 c RUP . 6

loop_
_atom_site_aniso_label
_atom_site_aniso_U_11
_atom_site_aniso_U_22
_atom_site_aniso_U_33
_atom_site_aniso_U_23
_atom_site_aniso_U_13
_atom_site_aniso_U_12
Cu1 0.0128(5) 0.0124(5) 0.0099(4) 0.0000 0.0031(4) 0.0000
P2 0.0129(10) 0.0177(10) 0.0109(9) 0.0000 0.0039(8) 0.0000
P1 0.0202(11) 0.0213(11) 0.0130(10) 0.0000 0.0074(9) 0.0000
P3A 0.027(3) 0.042(3) 0.036(4) 0.0000 0.022(3) 0.0000
O1 0.041(9) 0.034(4) 0.04(2) 0.0000 0.036(5) 0.0000
O1A 0.044(9) 0.033(4) 0.04(2) 0.0000 0.034(5) 0.0000
N1 0.020(2) 0.021(3) 0.013(2) 0.0029(19) 0.003(2) 0.001(2)
N2 0.014(2) 0.016(2) 0.016(2) 0.0040(19) 0.0049(19) 0.0045(19)
N3 0.017(2) 0.017(2) 0.016(2) -0.0001(19) 0.0080(19) 0.0004(19)
P3 0.032(4) 0.031(4) 0.032(5) 0.0000 0.023(3) 0.0000
N4 0.012(2) 0.014(2) 0.012(2) -0.0005(17) 0.0040(18) -0.0010(18)
F6 0.013(2) 0.039(3) 0.033(3) 0.0000 0.002(2) 0.0000
F7 0.039(5) 0.126(9) 0.028(4) 0.0000 0.026(4) 0.0000
F7A 0.028(5) 0.081(7) 0.044(5) 0.044(5) -0.009(4) -0.028(5)
F8 0.018(2) 0.038(3) 0.021(2) 0.0000 -0.004(2) 0.0000
F9 0.025(5) 0.140(10) 0.016(4) 0.0000 0.014(4) 0.0000
F10 0.021(3) 0.035(4) 0.087(6) 0.001(4) -0.002(4) 0.000(3)
F10A 0.036(5) 0.097(8) 0.042(5) -0.048(5) -0.007(4) 0.033(5)
C1 0.012(3) 0.023(3) 0.015(3) 0.000(2) 0.003(2) -0.002(2)
C2 0.021(3) 0.027(3) 0.017(3) 0.008(3) 0.002(3) 0.006(3)
C3 0.021(3) 0.019(3) 0.020(3) 0.008(2) 0.003(2) 0.008(2)
C4 0.021(3) 0.017(3) 0.023(3) 0.006(2) 0.012(2) 0.005(2)
C5 0.015(3) 0.013(3) 0.014(2) 0.002(2) 0.008(2) 0.001(2)
C6 0.032(3) 0.015(3) 0.021(3) -0.004(2) 0.017(3) -0.001(2)
C7 0.023(3) 0.019(3) 0.013(3) -0.004(2) 0.008(2) -0.006(2)
C8 0.014(4) 0.015(4) 0.012(4) 0.0000 0.002(3) 0.0000
C9 0.021(4) 0.029(5) 0.009(4) 0.0000 0.001(3) 0.0000
C10 0.055(7) 0.070(6) 0.070(9) 0.007(7) 0.054(8) -0.003(5)
C10A 0.057(7) 0.070(6) 0.069(10) 0.008(7) 0.052(8) -0.003(5)
C11 0.066(7) 0.069(7) 0.069(8) 0.008(6) 0.048(7) -0.004(6)
C11A 0.056(7) 0.068(7) 0.074(8) 0.002(6) 0.049(7) 0.000(6)
F2 0.050(3) 0.051(3) 0.020(3) 0.0000 0.023(3) 0.0000
F3 0.059(3) 0.059(3) 0.040(2) -0.011(2) 0.032(2) -0.034(2)
F4 0.024(2) 0.037(3) 0.015(2) 0.0000 0.010(2) 0.0000
F5 0.053(3) 0.060(3) 0.030(2) 0.0153(19) 0.020(2) 0.034(2)
F11A 0.053(5) 0.053(5) 0.063(6) -0.010(4) 0.029(4) 0.003(4)
F12A 0.025(5) 0.071(6) 0.055(6) 0.0000 0.025(4) 0.0000
F13A 0.069(7) 0.147(9) 0.050(6) 0.0000 0.040(6) 0.0000
F14A 0.027(5) 0.084(7) 0.087(7) 0.0000 0.034(5) 0.0000
F15A 0.062(7) 0.115(7) 0.044(6) 0.0000 0.029(6) 0.0000
F11 0.068(6) 0.050(5) 0.060(6) 0.011(5) 0.051(5) 0.014(5)
F12 0.058(8) 0.129(9) 0.050(8) 0.0000 0.014(7) 0.0000
F13 0.061(8) 0.128(9) 0.059(8) 0.0000 0.003(7) 0.0000
F14 0.025(6) 0.042(6) 0.039(6) 0.0000 0.027(5) 0.0000
F15 0.040(7) 0.085(8) 0.053(7) 0.0000 0.033(6) 0.0000

#===============================================================================

# 10. MOLECULAR GEOMETRY

_geom_special_details            
;
 Bond distances, angles etc. have been calculated using the
 rounded fractional coordinates. All su's are estimated
 from the variances of the (full) variance-covariance matrix.
 The cell esds are taken into account in the estimation of
 distances, angles and torsion angles
;

loop_
_geom_bond_atom_site_label_1
_geom_bond_atom_site_label_2
_geom_bond_distance
_geom_bond_site_symmetry_1
_geom_bond_site_symmetry_2
_geom_bond_publ_flag
Cu1 O1A 2.51(18) . . yes
Cu1 O1 2.32(18) . . yes
Cu1 C1 1.884(6) . . yes
Cu1 C5 1.879(5) . . yes
Cu1 C1 1.884(6) . 4_565 yes
Cu1 C5 1.879(5) . 4_565 yes
P2 F10A 1.559(17) . . yes
P2 F10 1.571(8) . 4_565 yes
P2 F7A 1.557(15) . 4_565 yes
P2 F10A 1.559(17) . 4_565 yes
P2 F8 1.584(7) . . yes
P2 F9 1.550(12) . . yes
P2 F10 1.571(8) . . yes
P2 F7A 1.557(15) . . yes
P2 F6 1.604(6) . . yes
P2 F7 1.577(15) . . yes
P1 F3 1.586(5) . 4_565 yes
P1 F2 1.608(6) . . yes
P1 F3 1.586(5) . . yes
P1 F4 1.598(5) . . yes
P1 F5 1.592(5) . . yes
P1 F5 1.592(5) . 4_565 yes
P3A F11A 1.552(9) . 4_565 yes
P3A F12A 1.59(2) . . yes
P3A F11A 1.552(9) . . yes
P3A F15A 1.54(2) . . yes
P3A F13A 1.53(2) . . yes
P3A F14A 1.58(2) . . yes
O1 C10 1.41(10) . 4_565 yes
O1 C10 1.41(10) . . yes
O1A C10A 1.42(10) . 4_565 yes
O1A C10A 1.42(10) . . yes
N1 C9 1.449(7) . . yes
N1 C2 1.387(8) . . yes
N1 C1 1.350(6) . . yes
N2 C1 1.328(8) . . yes
N2 C3 1.388(7) . . yes
N2 C4 1.457(7) . . yes
N3 C4 1.469(8) . . yes
P3 F13 1.48(3) . . yes
P3 F14 1.64(3) . . yes
P3 F12 1.52(3) . . yes
P3 F11 1.556(10) . 4_565 yes
N3 C5 1.334(7) . . yes
P3 F15 1.56(3) . . yes
P3 F11 1.556(10) . . yes
N3 C6 1.382(7) . . yes
N4 C8 1.457(8) . . yes
N4 C5 1.342(7) . . yes
N4 C7 1.383(7) . . yes
C2 C3 1.329(8) . . no
C6 C7 1.341(9) . . no
C10 C11 1.49(3) . . no
C10A C11A 1.49(3) . . no
C2 H2 0.9500 . . no
C3 H3 0.9500 . . no
C4 H4A 0.9900 . . no
C4 H4AB 0.9900 . . no
C6 H6 0.9500 . . no
C7 H7 0.9500 . . no
C8 H8AB 0.9900 . . no
C8 H8A 0.9900 . . no
C9 H9A 0.9900 . . no
C9 H9AB 0.9900 . . no
C10 H10A 0.9900 . . no
C10 H10B 0.9900 . . no
C10A H10C 0.9900 . . no
C10A H10D 0.9900 . . no
C11 H11C 0.9800 . . no
C11 H11B 0.9800 . . no
C11 H11A 0.9800 . . no
C11A H11F 0.9800 . . no
C11A H11D 0.9800 . . no
C11A H11E 0.9800 . . no

loop_
_geom_angle_atom_site_label_1
_geom_angle_atom_site_label_2
_geom_angle_atom_site_label_3
_geom_angle
_geom_angle_site_symmetry_1
_geom_angle_site_symmetry_2
_geom_angle_site_symmetry_3
_geom_angle_publ_flag
O1A Cu1 C1 90(2) . . . yes
O1A Cu1 C5 96(2) . . . yes
O1A Cu1 C1 90(2) . . 4_565 yes
O1A Cu1 C5 96(2) . . 4_565 yes
O1 Cu1 C1 91(3) . . . yes
O1 Cu1 C5 95(3) . . . yes
O1 Cu1 C1 91(3) . . 4_565 yes
O1 Cu1 C5 95(3) . . 4_565 yes
C1 Cu1 C5 89.3(2) . . . yes
C1 Cu1 C1 90.4(2) . . 4_565 yes
C1 Cu1 C5 174.1(3) . . 4_565 yes
C1 Cu1 C5 174.1(3) 4_565 . . yes
C5 Cu1 C5 90.3(2) . . 4_565 yes
C1 Cu1 C5 89.3(2) 4_565 . 4_565 yes
F8 P2 F10A 94.3(6) . . . yes
F8 P2 F10 90.8(5) . . 4_565 yes
F7A P2 F8 83.9(6) 4_565 . . yes
F8 P2 F10A 94.3(6) . . 4_565 yes
F9 P2 F10 90.6(5) . . . yes
F9 P2 F10 90.6(5) . . 4_565 yes
F10 P2 F10 178.0(7) . . 4_565 yes
F7A P2 F10A 88.7(8) . . . yes
F7A P2 F7A 89.6(8) . . 4_565 yes
F7A P2 F10A 177.6(8) . . 4_565 yes
F7A P2 F10A 177.6(7) 4_565 . . yes
F10A P2 F10A 93.0(9) . . 4_565 yes
F7A P2 F10A 88.7(8) 4_565 . 4_565 yes
F8 P2 F9 86.1(5) . . . yes
F8 P2 F10 90.8(5) . . . yes
F6 P2 F7 83.4(5) . . . yes
F6 P2 F8 179.9(4) . . . yes
F6 P2 F9 94.0(4) . . . yes
F6 P2 F10 89.2(5) . . . yes
F6 P2 F7A 96.0(6) . . . yes
F6 P2 F10A 85.8(6) . . . yes
F6 P2 F10 89.2(5) . . 4_565 yes
F6 P2 F7A 96.0(6) . . 4_565 yes
F6 P2 F10A 85.8(6) . . 4_565 yes
F7 P2 F8 96.5(5) . . . yes
F7 P2 F9 177.4(6) . . . yes
F7 P2 F10 89.3(5) . . . yes
F7 P2 F10 89.3(5) . . 4_565 yes
F7A P2 F8 83.9(6) . . . yes
F2 P1 F3 90.2(3) . . . yes
F2 P1 F4 179.8(4) . . . yes
F2 P1 F5 89.7(3) . . . yes
F2 P1 F3 90.2(3) . . 4_565 yes
F2 P1 F5 89.7(3) . . 4_565 yes
F3 P1 F4 90.0(2) . . . yes
F3 P1 F5 90.1(3) . . . yes
F3 P1 F3 90.0(3) . . 4_565 yes
F3 P1 F5 179.9(3) . . 4_565 yes
F4 P1 F5 90.2(2) . . . yes
F3 P1 F4 90.0(2) 4_565 . . yes
F4 P1 F5 90.2(2) . . 4_565 yes
F3 P1 F5 179.9(2) 4_565 . . yes
F5 P1 F5 89.9(3) . . 4_565 yes
F3 P1 F5 90.1(3) 4_565 . 4_565 yes
F11A P3A F12A 82.7(8) . . . yes
F11A P3A F13A 83.2(6) . . . yes
F12A P3A F13A 91.9(11) . . . yes
F12A P3A F14A 174.3(12) . . . yes
F12A P3A F15A 84.0(12) . . . yes
F11A P3A F12A 82.7(8) 4_565 . . yes
F13A P3A F14A 82.4(12) . . . yes
F13A P3A F15A 175.8(16) . . . yes
F11A P3A F13A 83.2(6) 4_565 . . yes
F14A P3A F15A 101.7(12) . . . yes
F11A P3A F14A 96.6(8) 4_565 . . yes
F11A P3A F15A 96.3(7) 4_565 . . yes
F11A P3A F11A 159.6(12) . . 4_565 yes
F11A P3A F14A 96.6(8) . . . yes
F11A P3A F15A 96.3(7) . . . yes
Cu1 O1 C10 124(6) . . 4_565 yes
C10 O1 C10 109(13) . . 4_565 yes
Cu1 O1 C10 124(6) . . . yes
Cu1 O1A C10A 124(6) . . 4_565 yes
C10A O1A C10A 112(13) . . 4_565 yes
Cu1 O1A C10A 124(6) . . . yes
C1 N1 C2 109.4(5) . . . yes
C2 N1 C9 126.6(5) . . . yes
C1 N1 C9 123.7(5) . . . yes
C1 N2 C3 110.3(4) . . . yes
C3 N2 C4 123.9(5) . . . yes
C1 N2 C4 125.7(4) . . . yes
F11 P3 F11 158.0(16) . . 4_565 yes
F11 P3 F14 87.4(10) . . . yes
F11 P3 F15 92.9(11) . . . yes
F11 P3 F12 100.8(9) . . . yes
F11 P3 F13 79.1(9) . . . yes
F13 P3 F15 97.5(17) . . . yes
F11 P3 F13 79.1(9) 4_565 . . yes
C5 N3 C6 110.6(5) . . . yes
C4 N3 C6 123.3(5) . . . yes
C4 N3 C5 125.7(4) . . . yes
F11 P3 F12 100.8(9) 4_565 . . yes
F13 P3 F14 83.8(14) . . . yes
F12 P3 F14 93.5(16) . . . yes
F12 P3 F15 85.2(14) . . . yes
F14 P3 F15 178.7(17) . . . yes
F11 P3 F14 87.4(10) 4_565 . . yes
F11 P3 F15 92.9(11) 4_565 . . yes
F12 P3 F13 177(2) . . . yes
C7 N4 C8 125.8(5) . . . yes
C5 N4 C7 110.5(5) . . . yes
C5 N4 C8 123.5(5) . . . yes
Cu1 C1 N1 125.2(4) . . . yes
Cu1 C1 N2 128.5(4) . . . yes
N1 C1 N2 106.3(5) . . . yes
N1 C2 C3 107.3(5) . . . yes
N2 C3 C2 106.9(5) . . . yes
N2 C4 N3 110.2(5) . . . yes
Cu1 C5 N3 128.2(4) . . . yes
Cu1 C5 N4 126.2(4) . . . yes
N3 C5 N4 105.7(4) . . . yes
N3 C6 C7 106.8(5) . . . yes
N4 C7 C6 106.5(5) . . . yes
N4 C8 N4 109.3(7) . . 4_565 yes
N1 C9 N1 109.8(7) . . 4_565 yes
O1 C10 C11 123(6) . . . yes
O1A C10A C11A 117(6) . . . yes
C3 C2 H2 126.00 . . . no
N1 C2 H2 126.00 . . . no
N2 C3 H3 127.00 . . . no
C2 C3 H3 127.00 . . . no
N2 C4 H4AB 110.00 . . . no
N2 C4 H4A 110.00 . . . no
H4AB C4 H4A 108.00 . . . no
N3 C4 H4AB 110.00 . . . no
N3 C4 H4A 110.00 . . . no
C7 C6 H6 127.00 . . . no
N3 C6 H6 127.00 . . . no
C6 C7 H7 127.00 . . . no
N4 C7 H7 127.00 . . . no
N4 C8 H8AB 110.00 . . . no
N4 C8 H8AB 110.00 4_565 . . no
N4 C8 H8A 110.00 4_565 . . no
N4 C8 H8A 110.00 . . . no
H8AB C8 H8A 108.00 . . . no
H9AB C9 H9A 108.00 . . . no
N1 C9 H9AB 110.00 . . . no
N1 C9 H9A 110.00 . . . no
N1 C9 H9A 110.00 4_565 . . no
N1 C9 H9AB 110.00 4_565 . . no
O1 C10 H10B 107.00 . . . no
H10A C10 H10B 107.00 . . . no
C11 C10 H10B 107.00 . . . no
O1 C10 H10A 106.00 . . . no
C11 C10 H10A 107.00 . . . no
H10C C10A H10D 107.00 . . . no
C11A C10A H10D 108.00 . . . no
O1A C10A H10D 109.00 . . . no
C11A C10A H10C 108.00 . . . no
O1A C10A H10C 108.00 . . . no
C10 C11 H11C 109.00 . . . no
H11A C11 H11C 109.00 . . . no
H11B C11 H11C 109.00 . . . no
C10 C11 H11A 110.00 . . . no
C10 C11 H11B 109.00 . . . no
H11A C11 H11B 110.00 . . . no
C10A C11A H11D 109.00 . . . no
C10A C11A H11E 109.00 . . . no
C10A C11A H11F 109.00 . . . no
H11D C11A H11E 110.00 . . . no
H11D C11A H11F 110.00 . . . no
H11E C11A H11F 110.00 . . . no

loop_
_geom_torsion_atom_site_label_1
_geom_torsion_atom_site_label_2
_geom_torsion_atom_site_label_3
_geom_torsion_atom_site_label_4
_geom_torsion
_geom_torsion_site_symmetry_1
_geom_torsion_site_symmetry_2
_geom_torsion_site_symmetry_3
_geom_torsion_site_symmetry_4
_geom_torsion_publ_flag
C1 Cu1 O1A C10A 43(10) . . . . no
C1 Cu1 O1A C10A -134(10) . . . 4_565 no
C5 Cu1 O1A C10A -46(10) . . . . no
C5 Cu1 O1A C10A 137(9) . . . 4_565 no
C1 Cu1 O1A C10A 134(10) 4_565 . . . no
C5 Cu1 O1A C10A -137(9) 4_565 . . . no
O1A Cu1 C1 N1 65(3) . . . . no
O1A Cu1 C1 N2 -115(3) . . . . no
C5 Cu1 C1 N1 160.8(7) . . . . no
C5 Cu1 C1 N2 -19.0(7) . . . . no
C1 Cu1 C1 N1 -25.1(7) 4_565 . . . no
C1 Cu1 C1 N2 155.1(7) 4_565 . . . no
O1A Cu1 C5 N3 109(3) . . . . no
O1A Cu1 C5 N4 -73(3) . . . . no
C1 Cu1 C5 N3 18.6(7) . . . . no
C1 Cu1 C5 N4 -163.2(7) . . . . no
C5 Cu1 C5 N3 -155.5(7) 4_565 . . . no
C5 Cu1 C5 N4 22.8(7) 4_565 . . . no
Cu1 O1A C10A C11A 78(10) . . . . no
C10A O1A C10A C11A -104(8) 4_565 . . . no
C9 N1 C1 Cu1 -6.4(11) . . . . no
C2 N1 C1 Cu1 -179.9(6) . . . . no
C2 N1 C1 N2 -0.1(8) . . . . no
C9 N1 C2 C3 -172.9(8) . . . . no
C1 N1 C9 N1 44.4(11) . . . 4_565 no
C2 N1 C9 N1 -143.2(7) . . . 4_565 no
C9 N1 C1 N2 173.4(7) . . . . no
C1 N1 C2 C3 0.4(9) . . . . no
C3 N2 C1 Cu1 179.6(6) . . . . no
C4 N2 C1 N1 175.0(6) . . . . no
C3 N2 C1 N1 -0.2(8) . . . . no
C4 N2 C1 Cu1 -5.2(11) . . . . no
C1 N2 C4 N3 33.7(9) . . . . no
C3 N2 C4 N3 -151.7(6) . . . . no
C1 N2 C3 C2 0.5(9) . . . . no
C4 N2 C3 C2 -174.9(7) . . . . no
C4 N3 C5 Cu1 5.5(10) . . . . no
C5 N3 C4 N2 -33.9(9) . . . . no
C6 N3 C4 N2 155.2(6) . . . . no
C6 N3 C5 N4 -1.1(8) . . . . no
C4 N3 C6 C7 173.2(6) . . . . no
C5 N3 C6 C7 1.1(8) . . . . no
C4 N3 C5 N4 -173.0(6) . . . . no
C6 N3 C5 Cu1 177.4(5) . . . . no
C8 N4 C5 Cu1 8.2(10) . . . . no
C7 N4 C5 Cu1 -177.9(5) . . . . no
C7 N4 C5 N3 0.7(8) . . . . no
C8 N4 C7 C6 173.7(7) . . . . no
C5 N4 C8 N4 -44.7(9) . . . 4_565 no
C7 N4 C8 N4 142.4(6) . . . 4_565 no
C5 N4 C7 C6 0.0(8) . . . . no
C8 N4 C5 N3 -173.2(6) . . . . no
N1 C2 C3 N2 -0.5(8) . . . . no
N3 C6 C7 N4 -0.7(8) . . . . no

loop_
_geom_hbond_atom_site_label_D
_geom_hbond_atom_site_label_H
_geom_hbond_atom_site_label_A
_geom_hbond_distance_DH
_geom_hbond_distance_HA
_geom_hbond_distance_DA
_geom_hbond_angle_DHA
_geom_hbond_site_symmetry_A
_geom_hbond_publ_flag
#
#D   H   A   D - H  H...A   D...A    D - H...A  symm(A)
#
C4 H4AB F12A 0.9900 2.4300 3.284(10) 144.00 6_555 yes
C4 H4AB F14 0.9900 2.3200 3.191(12) 146.00 6_555 yes
C2 H2 F10 0.9500 2.4200 3.091(13) 128.00 5_454 yes
C3 H3 F8 0.9500 2.5000 3.242(6) 135.00 5_454 yes
C3 H3 F7A 0.9500 2.5500 3.131(15) 120.00 5_454 yes
C3 H3 F7A 0.9500 2.5100 3.020(17) 114.00 6_556 yes
C9 H9AB F13A 0.9900 2.3700 3.31(2) 157.00 . yes
C9 H9AB F15 0.9900 2.2100 2.96(3) 132.00 . yes
C4 H4A F3 0.9900 2.3700 3.036(8) 124.00 . yes
C4 H4A F10 0.9900 2.3500 3.045(15) 126.00 6_556 yes
C6 H6 F3 0.9500 2.4900 3.082(7) 121.00 7_566 yes
C7 H7 F10A 0.9500 2.4900 3.238(14) 135.00 4_565 yes
C8 H8A F9 0.9900 2.1600 3.145(11) 177.00 . yes
C9 H9A F5 0.9900 2.5000 3.406(9) 153.00 2_555 yes
C9 H9A F5 0.9900 2.5000 3.406(9) 153.00 3_565 yes
C11A H11D F9 0.9800 2.4100 3.26(2) 144.00 2_656 yes

# Loop Mechanism for Extra Tables(s)

# start Validation Reply Form
_vrf_PLAT076_mo_annma45_0ma-auto_sq 
;
PROBLEM: Occupancy      0.496 Less Than 1.0 for Sp.pos  .           O1     
RESPONSE: O1 is disordered and thus refined in two split layers, 
leading to occupancies other than 1.0. 
;
_vrf_PLAT088_mo_annma45_0ma-auto_sq 
;
PROBLEM: Poor Data / Parameter Ratio ....................       9.10 Note  
RESPONSE: ...
;
_vrf_PLAT244_mo_annma45_0ma-auto_sq 
;
PROBLEM: Low    'Solvent' Ueq as Compared to Neighbors of         P2 Check 
RESPONSE: The hexafluoro phosphate counterions as well as the weakly coordinated
diethyl ether are heavily disordered and 
partly located at special positions, leading to bigger ellipsoids 
in these cases and furthermore increased R-values.
;
_vrf_PLAT250_mo_annma45_0ma-auto_sq 
;
PROBLEM: Large U3/U1 Ratio for Average U(i,j) Tensor ....        3.7 Note  
RESPONSE: The hexafluoro phosphate counterions as well as the weakly coordinated
diethyl etherare heavily disordered and 
partly located at special positions, leading to big ellipsoids 
in these cases and furthermore increased R-values.
;
_vrf_PLAT341_mo_annma45_0ma-auto_sq 
;
PROBLEM: Low Bond Precision on  C-C Bonds ...............     0.0085 Ang.  
RESPONSE: ...
;
_vrf_PLAT906_mo_annma45_0ma-auto_sq 
;
PROBLEM: Large K Value in the Analysis of Variance ......      3.911 Check 
RESPONSE: ...
;
_vrf_PLAT978_mo_annma45_0ma-auto_sq 
;
PROBLEM: Number C-C Bonds with Positive Residual Density.          0 Info  
RESPONSE: ...
;
# end Validation Reply Form

#loop_
#_publ_manuscript_incl_extra_item
#'_geom_extra_tableA_col_1'
#'_geom_extra_tableA_col_2'
#'_geom_extra_tableA_col_3'
#'_geom_extra_table_head_A'
#'_geom_table_footnote_A'
#'_geom_extra_tableB_col_1'
#'_geom_extra_tableB_col_2'
#'_geom_extra_tableB_col_3'
#'_geom_extra_table_head_B'
#'_geom_table_footnote_B'


#
#loop_
#_geom_extra_tableA_col_1
#_geom_extra_tableA_col_2
#_geom_extra_tableA_col_3
# ? ? ?


#
#loop_
#_geom_extra_tableB_col_1
#_geom_extra_tableB_col_2
#_geom_extra_tableB_col_3
# ? ? ?


#
#_geom_table_footnote_A
#;
# ?
#;


#
#_geom_table_footnote_B
#;
# ?
#;


#
#_geom_table_footnote_A
#;
# ?
#;


#
#_geom_table_footnote_B
#;
# ?
#;

_shelx_res_file                  
;
 
    mo_annma45_0ma-auto_sq.res created by SHELXL-2014/7
 
 
TITL mo_AnnMa45_0ma_a.res in C2/m
CELL 0.71073 22.9226 11.8528 15.4822 90.000 127.476 90.000
ZERR 4.00 0.0024 0.0011 0.0031 0.000 0.002 0.000
LATT 7
SYMM -x, y, -z
SFAC C H N O F P CU
UNIT 80 104 32 4 72 12 4
LIST 4
ACTA
TEMP -173.160
SIZE 0.060 0.062 0.357
L.S. 5 0   12
FMAP 2
PLAN -42 0 0.00
BOND $H
EQIV $1 x,1-y,z
SIMU .005 F9 F10 F7 F7A F10A
ABIN
BIND Cu1 O1
BIND Cu1 O1A
WGHT    0.046100   57.852287
FVAR       0.05600   0.60632   0.41692   0.49534
CU1   7    0.214193    0.500000    0.229011    10.50000    0.01282    0.01241 =
         0.00992    0.00000    0.00313    0.00000
N1    3    0.116883    0.600011    0.016108    11.00000    0.01991    0.02070 =
         0.01316    0.00285    0.00311    0.00129
N2    3    0.145432    0.718321    0.140916    11.00000    0.01412    0.01569 =
         0.01643    0.00402    0.00487    0.00452
N3    3    0.244157    0.718478    0.332600    11.00000    0.01656    0.01692 =
         0.01641   -0.00010    0.00805    0.00039
N4    3    0.330094    0.600311    0.434510    11.00000    0.01235    0.01383 =
         0.01158   -0.00050    0.00399   -0.00103
C1    1    0.156229    0.612790    0.124830    11.00000    0.01184    0.02312 =
         0.01481    0.00042    0.00326   -0.00243
C2    1    0.081190    0.700268   -0.035155    11.00000    0.02131    0.02735 =
         0.01683    0.00794    0.00164    0.00560
AFIX  43
H2    2    0.049744    0.713755   -0.111371    11.00000   -1.20000
AFIX   0
C3    1    0.099129    0.773992    0.042102    11.00000    0.02106    0.01913 =
         0.02030    0.00812    0.00272    0.00822
AFIX  43
H3    2    0.083301    0.850204    0.031709    11.00000   -1.20000
AFIX   0
C4    1    0.172598    0.767594    0.245493    11.00000    0.02061    0.01667 =
         0.02332    0.00554    0.01158    0.00507
AFIX  23
H4A   2    0.136995    0.753199    0.260510    11.00000   -1.20000
H4AB  2    0.177661    0.850260    0.243111    11.00000   -1.20000
AFIX   0
C5    1    0.265024    0.612402    0.336103    11.00000    0.01525    0.01277 =
         0.01353    0.00231    0.00808    0.00068
C6    1    0.295546    0.773162    0.429562    11.00000    0.03235    0.01518 =
         0.02051   -0.00448    0.01684   -0.00127
AFIX  43
H6    2    0.292906    0.848691    0.447482    11.00000   -1.20000
AFIX   0
C7    1    0.349800    0.699302    0.493464    11.00000    0.02250    0.01857 =
         0.01276   -0.00393    0.00849   -0.00564
AFIX  43
H7    2    0.393247    0.712359    0.565147    11.00000   -1.20000
AFIX   0
C8    1    0.375867    0.500000    0.467496    10.50000    0.01420    0.01450 =
         0.01233    0.00000    0.00168    0.00000
AFIX  23
H8A   2    0.414074    0.499998    0.547450    10.50000   -1.20000
H8AB  2    0.400706    0.500000    0.432977    10.50000   -1.20000
AFIX   0
C9    1    0.119833    0.500000   -0.034970    10.50000    0.02074    0.02910 =
         0.00893    0.00000    0.00130    0.00000
AFIX  23
H9A   2    0.077898    0.500001   -0.113502    10.50000   -1.20000
H9AB  2    0.165880    0.499999   -0.027573    10.50000   -1.20000
AFIX   0
P1    6    0.083531    0.500000    0.322983    10.50000    0.02024    0.02133 =
         0.01300    0.00000    0.00736    0.00000
F2    5    0.062193    0.500000    0.202952    10.50000    0.05043    0.05116 =
         0.01989    0.00000    0.02300    0.00000
F3    5    0.143433    0.594612    0.359656    11.00000    0.05880    0.05869 =
         0.03989   -0.01143    0.03208   -0.03363
F4    5    0.104548    0.500000    0.442082    10.50000    0.02431    0.03742 =
         0.01470    0.00000    0.01044    0.00000
F5    5    0.023302    0.594939    0.285839    11.00000    0.05337    0.05982 =
         0.02992    0.01529    0.01981    0.03374
P2    6    0.465138    0.500000    0.793164    10.50000    0.01291    0.01767 =
         0.01086    0.00000    0.00386    0.00000
F6    5    0.379803    0.500000    0.690347    10.50000    0.01314    0.03871 =
         0.03270    0.00000    0.00158    0.00000
F8    5    0.549354    0.500000    0.894877    10.50000    0.01800    0.03751 =
         0.02069    0.00000   -0.00393    0.00000
PART 1
F7    5    0.433934    0.500000    0.859997    20.50000    0.03939    0.12588 =
         0.02794    0.00000    0.02559    0.00000
F9    5    0.492216    0.500000    0.722600    20.50000    0.02533    0.14032 =
         0.01631    0.00000    0.01386    0.00000
F10   5    0.463741    0.367540    0.792516    21.00000    0.02073    0.03534 =
         0.08683    0.00080   -0.00238    0.00037
PART 2
F7A   5    0.458777    0.407355    0.858373   -21.00000    0.02765    0.08116 =
         0.04397    0.04383   -0.00938   -0.02840
F10A  5    0.473762    0.404602    0.732380   -21.00000    0.03559    0.09675 =
         0.04160   -0.04762   -0.00725    0.03331
PART 0
PART 3
P3    6    0.212575    0.500000   -0.221786    30.50000    0.03225    0.03115 =
         0.03220    0.00000    0.02322    0.00000
F11   5    0.198863    0.628941   -0.244483    31.00000    0.06770    0.04958 =
         0.05950    0.01108    0.05107    0.01435
F12   5    0.289821    0.500000   -0.115044    30.50000    0.05786    0.12859 =
         0.05003    0.00000    0.01385    0.00000
F13   5    0.138672    0.500000   -0.328995    30.50000    0.06148    0.12819 =
         0.05892    0.00000    0.00277    0.00000
F14   5    0.241808    0.500000   -0.295997    30.50000    0.02462    0.04191 =
         0.03910    0.00000    0.02666    0.00000
F15   5    0.186773    0.500000   -0.149128    30.50000    0.03963    0.08498 =
         0.05297    0.00000    0.03264    0.00000
PART 4
SAME P3 > F15
P3A   6    0.217602    0.500000   -0.202797   -30.50000    0.02714    0.04217 =
         0.03615    0.00000    0.02216    0.00000
F11A  5    0.231112    0.628865   -0.182591   -31.00000    0.05264    0.05258 =
         0.06338   -0.00968    0.02852    0.00279
F12A  5    0.301006    0.500000   -0.157981   -30.50000    0.02496    0.07063 =
         0.05468    0.00000    0.02452    0.00000
F13A  5    0.239887    0.500000   -0.087211   -30.50000    0.06904    0.14749 =
         0.05006    0.00000    0.03965    0.00000
F14A  5    0.137456    0.500000   -0.235249   -30.50000    0.02688    0.08430 =
         0.08737    0.00000    0.03386    0.00000
F15A  5    0.201150    0.500000   -0.315161   -30.50000    0.06212    0.11544 =
         0.04377    0.00000    0.02877    0.00000
PART 0
SIMU .01 P3 > F15A
PART 5
O1    4    0.294837    0.500000    0.185997    40.50000    0.04120    0.03412 =
         0.04135    0.00000    0.03609    0.00000
C10   1    0.332668    0.596645    0.190580    41.00000    0.05515    0.06970 =
         0.06958    0.00726    0.05360   -0.00284
AFIX  23
H10A  2    0.381640    0.570714    0.215110    41.00000   -1.20000
H10B  2    0.341127    0.644938    0.249417    41.00000   -1.20000
AFIX   0
C11   1    0.303460    0.671813    0.095010    41.00000    0.06580    0.06865 =
         0.06867    0.00841    0.04816   -0.00427
AFIX 137
H11A  2    0.300247    0.629639    0.037802    41.00000   -1.50000
H11B  2    0.336483    0.736399    0.117258    41.00000   -1.50000
H11C  2    0.254465    0.698776    0.067195    41.00000   -1.50000
AFIX   0
PART 6
O1A   4    0.298389    0.500000    0.175522   -40.50000    0.04396    0.03312 =
         0.04241    0.00000    0.03375    0.00000
C10A  1    0.323233    0.599118    0.156886   -41.00000    0.05746    0.06972 =
         0.06923    0.00845    0.05159   -0.00331
AFIX  23
H10C  2    0.280847    0.650949    0.112880   -41.00000   -1.20000
H10D  2    0.339280    0.578835    0.112245   -41.00000   -1.20000
AFIX   0
C11A  1    0.384254    0.662269    0.254156   -41.00000    0.05633    0.06812 =
         0.07350    0.00233    0.04858   -0.00042
AFIX 137
H11D  2    0.428794    0.615760    0.294288   -41.00000   -1.50000
H11E  2    0.370510    0.680280    0.301405   -41.00000   -1.50000
H11F  2    0.393579    0.732292    0.230731   -41.00000   -1.50000
PART 0
SADI O1 C10 O1A C10A
SADI C10 C11 C10A C11A
SIMU .005 O1 O1A
SIMU .005 C10 C10A C11 C11A
AFIX   0
HKLF 4 1 1 0 0 0 1 0 0 0 1
 
REM  mo_AnnMa45_0ma_a.res in C2/m
REM R1 =  0.0655 for    2420 Fo > 4sig(Fo)  and  0.0894 for all    3111 data
REM    342 parameters refined using    281 restraints
 
END
 
WGHT      0.0453     58.6276
 
REM Highest difference peak  1.330,  deepest hole -1.794,  1-sigma level  0.120
Q1    1   0.1307  0.4392 -0.3302  11.00000  0.05    1.33
Q2    1   0.2873  0.4380 -0.1278  11.00000  0.05    1.19
Q3    1   0.3471  0.5000  0.2023  10.50000  0.05    1.03
Q4    1   0.4796  0.4476  0.7097  11.00000  0.05    0.90
Q5    1   0.4480  0.4478  0.8730  11.00000  0.05    0.83
Q6    1   0.4487  0.3762  0.7416  11.00000  0.05    0.74
Q7    1   0.2608  0.4414 -0.0721  11.00000  0.05    0.70
Q8    1   0.4767  0.3766  0.8396  11.00000  0.05    0.70
Q9    1   0.1804  0.4429 -0.3196  11.00000  0.05    0.68
Q10   1   0.1293  0.5000 -0.2880  10.50000  0.05    0.68
Q11   1   0.1609  0.3715 -0.3023  11.00000  0.05    0.65
Q12   1   0.3626  0.6662  0.1494  11.00000  0.05    0.58
Q13   1   0.0000  0.3570  0.5000  10.50000  0.05    0.44
Q14   1   0.1724  0.5000  0.3999  10.50000  0.05    0.44
Q15   1   0.0018  0.5000  0.2911  10.50000  0.05    0.43
Q16   1   0.3113  0.5000  0.3679  10.50000  0.05    0.41
Q17   1   0.2304  0.4173  0.2693  11.00000  0.05    0.39
Q18   1   0.1233  0.5000  0.3282  10.50000  0.05    0.38
Q19   1   0.5072  0.5000  0.6893  10.50000  0.05    0.37
Q20   1   0.4866  0.7191  0.4687  11.00000  0.05    0.36
Q21   1   0.2852  0.7505  0.3564  11.00000  0.05    0.34
Q22   1   0.2350  0.7229 -0.1644  11.00000  0.05    0.34
Q23   1  -0.0174  0.5000  0.3716  10.50000  0.05    0.33
Q24   1   0.3859  0.4438  0.6699  11.00000  0.05    0.33
Q25   1   0.0870  0.3780  0.3134  11.00000  0.05    0.33
Q26   1   0.4912  0.4378  0.6324  11.00000  0.05    0.32
Q27   1   0.4430  0.6509  0.3697  11.00000  0.05    0.32
Q28   1   0.3299  0.5000 -0.1510  10.50000  0.05    0.31
Q29   1  -0.0094  0.5715  0.3248  11.00000  0.05    0.31
Q30   1   0.0518  0.5000  0.4157  10.50000  0.05    0.31
Q31   1   0.3946  0.5000  0.8087  10.50000  0.05    0.31
Q32   1   0.4324  0.2772  0.8033  11.00000  0.05    0.31
Q33   1   0.5026  0.5000  0.9672  10.50000  0.05    0.30
Q34   1   0.4763  0.2827  0.8704  11.00000  0.05    0.30
Q35   1   0.3530  0.6451  0.4707  11.00000  0.05    0.30
Q36   1   0.1943  0.4203  0.1813  11.00000  0.05    0.29
Q37   1   0.3751  0.2751  0.3709  11.00000  0.05    0.29
Q38   1   0.2258  0.4468 -0.1605  11.00000  0.05    0.29
Q39   1   0.2800  0.5000 -0.2671  10.50000  0.05    0.29
Q40   1   0.3483  0.5000  0.5998  10.50000  0.05    0.29
Q41   1   0.5215  0.6558  0.5485  11.00000  0.05    0.28
Q42   1   0.4849  0.3480  0.6628  11.00000  0.05    0.28
;
_shelx_res_checksum              84993
_shelx_fab_file                  
;
    2    0    0     83.25      0.00
    4    0    0     65.53      0.00
    6    0    0     45.69      0.00
    8    0    0     29.96      0.00
   10    0    0     19.42      0.00
   12    0    0     12.25      0.00
   14    0    0      6.90      0.00
   16    0    0      2.90      0.00
   18    0    0      0.12      0.00
   20    0    0     -1.58      0.00
    3    1    0     -5.25      0.00
    5    1    0     -1.43      0.00
    7    1    0      1.00      0.00
    9    1    0      1.57      0.00
   11    1    0      1.22      0.00
   13    1    0      0.90      0.00
   15    1    0      0.77      0.00
   17    1    0      0.68      0.00
   19    1    0      0.56      0.00
   21    1    0      0.45      0.00
    0    2    0    -32.72      0.00
    2    2    0    -30.22      0.00
    4    2    0    -24.29      0.00
    6    2    0    -18.06      0.00
    8    2    0    -13.39      0.00
   10    2    0    -10.00      0.00
   12    2    0     -6.93      0.00
   14    2    0     -4.02      0.00
   16    2    0     -1.71      0.00
   18    2    0     -0.27      0.00
   20    2    0      0.40      0.00
    1    3    0     -1.55      0.00
    3    3    0     -3.63      0.00
    5    3    0     -5.44      0.00
    7    3    0     -5.10      0.00
    9    3    0     -3.15      0.00
   11    3    0     -1.44      0.00
   13    3    0     -0.78      0.00
   15    3    0     -0.64      0.00
   17    3    0     -0.34      0.00
   19    3    0      0.05      0.00
   21    3    0      0.28      0.00
    0    4    0    -20.64      0.00
    2    4    0    -18.99      0.00
    4    4    0    -14.79      0.00
    6    4    0     -9.77      0.00
    8    4    0     -5.55      0.00
   10    4    0     -2.86      0.00
   12    4    0     -1.62      0.00
   14    4    0     -1.28      0.00
   16    4    0     -1.22      0.00
   18    4    0     -0.94      0.00
   20    4    0     -0.29      0.00
    1    5    0     10.03      0.00
    3    5    0      8.89      0.00
    5    5    0      6.66      0.00
    7    5    0      3.97      0.00
    9    5    0      1.95      0.00
   11    5    0      1.25      0.00
   13    5    0      1.38      0.00
   15    5    0      1.43      0.00
   17    5    0      1.00      0.00
   19    5    0      0.42      0.00
    0    6    0      3.47      0.00
    2    6    0      3.45      0.00
    4    6    0      3.40      0.00
    6    6    0      3.25      0.00
    8    6    0      2.63      0.00
   10    6    0      1.34      0.00
   12    6    0     -0.24      0.00
   14    6    0     -1.32      0.00
   16    6    0     -1.51      0.00
   18    6    0     -1.14      0.00
    1    7    0      0.18      0.00
    3    7    0      0.10      0.00
    5    7    0     -0.13      0.00
    7    7    0     -0.60      0.00
    9    7    0     -1.19      0.00
   11    7    0     -1.63      0.00
   13    7    0     -1.64      0.00
   15    7    0     -1.25      0.00
   17    7    0     -0.81      0.00
    0    8    0     16.67      0.00
    2    8    0     15.55      0.00
    4    8    0     12.81      0.00
    6    8    0      9.96      0.00
    8    8    0      8.21      0.00
   10    8    0      7.65      0.00
   12    8    0      7.38      0.00
   14    8    0      6.45      0.00
   16    8    0      4.78      0.00
    1    9    0     -2.80      0.00
    3    9    0     -2.03      0.00
    5    9    0     -1.01      0.00
    7    9    0     -0.27      0.00
    9    9    0      0.02      0.00
   11    9    0      0.07      0.00
   13    9    0      0.09      0.00
   15    9    0      0.11      0.00
    0   10    0    -12.87      0.00
    2   10    0    -12.38      0.00
    4   10    0    -11.18      0.00
    6   10    0     -9.82      0.00
    8   10    0     -8.67      0.00
   10   10    0     -7.58      0.00
   12   10    0     -6.08      0.00
   14   10    0     -4.08      0.00
    1   11    0     -2.27      0.00
    3   11    0     -2.52      0.00
    5   11    0     -2.42      0.00
    7   11    0     -1.56      0.00
    9   11    0     -0.29      0.00
   11   11    0      0.56      0.00
   13   11    0      0.54      0.00
    0   12    0      0.10      0.00
    2   12    0      0.48      0.00
    4   12    0      1.26      0.00
    6   12    0      1.77      0.00
    8   12    0      1.61      0.00
   10   12    0      0.96      0.00
    1   13    0      4.17      0.00
    3   13    0      4.02      0.00
    5   13    0      3.54      0.00
    7   13    0      2.60      0.00
    0   14    0      3.34      0.00
    2   14    0      2.79      0.00
  -22    0    1      1.66      0.00
  -20    0    1      0.11      0.00
  -18    0    1     -2.55      0.00
  -16    0    1     -6.31      0.00
  -14    0    1    -11.44      0.00
  -12    0    1    -18.13      0.00
  -10    0    1    -26.91      0.00
   -8    0    1    -39.19      0.00
   -6    0    1    -55.73      0.00
   -4    0    1    -73.60      0.00
    2    0    1    -71.43      0.00
    4    0    1    -51.40      0.00
    6    0    1    -33.04      0.00
    8    0    1    -20.34      0.00
   10    0    1    -12.52      0.00
   12    0    1     -7.25      0.00
   14    0    1     -3.31      0.00
   16    0    1     -0.50      0.00
   18    0    1      1.23      0.00
   20    0    1      1.98      0.00
  -21    1    1     -0.69      0.00
  -19    1    1     -0.98      0.00
  -17    1    1     -1.32      0.00
  -15    1    1     -1.55      0.00
  -13    1    1     -1.65      0.00
  -11    1    1     -1.74      0.00
   -9    1    1     -1.53      0.00
   -7    1    1     -0.17      0.00
   -5    1    1      2.79      0.00
   -3    1    1      6.24      0.00
    1    1    1      6.53      0.00
    3    1    1      3.06      0.00
    5    1    1     -0.05      0.00
    7    1    1     -1.24      0.00
    9    1    1     -0.87      0.00
   11    1    1     -0.19      0.00
   13    1    1      0.07      0.00
   15    1    1     -0.01      0.00
   17    1    1     -0.14      0.00
   19    1    1     -0.22      0.00
  -22    2    1     -0.55      0.00
  -20    2    1      0.05      0.00
  -18    2    1      1.32      0.00
  -16    2    1      3.36      0.00
  -14    2    1      6.20      0.00
  -12    2    1      9.45      0.00
  -10    2    1     12.74      0.00
   -8    2    1     16.47      0.00
   -6    2    1     21.45      0.00
   -4    2    1     27.17      0.00
   -2    2    1     31.15      0.00
    0    2    1     30.80      0.00
    2    2    1     26.00      0.00
    4    2    1     19.39      0.00
    6    2    1     13.80      0.00
    8    2    1     10.07      0.00
   10    2    1      7.28      0.00
   12    2    1      4.65      0.00
   14    2    1      2.29      0.00
   16    2    1      0.65      0.00
   18    2    1     -0.15      0.00
   20    2    1     -0.33      0.00
  -21    3    1      0.13      0.00
  -19    3    1      0.70      0.00
  -17    3    1      1.49      0.00
  -15    3    1      2.07      0.00
  -13    3    1      2.41      0.00
  -11    3    1      3.22      0.00
   -9    3    1      4.77      0.00
   -7    3    1      5.92      0.00
   -5    3    1      5.24      0.00
   -3    3    1      3.07      0.00
   -1    3    1      1.64      0.00
    1    3    1      2.43      0.00
    3    3    1      4.30      0.00
    5    3    1      4.82      0.00
    7    3    1      3.13      0.00
    9    3    1      0.70      0.00
   11    3    1     -0.73      0.00
   13    3    1     -0.90      0.00
   15    3    1     -0.65      0.00
   17    3    1     -0.59      0.00
   19    3    1     -0.64      0.00
  -20    4    1      0.75      0.00
  -18    4    1      1.33      0.00
  -16    4    1      1.56      0.00
  -14    4    1      1.81      0.00
  -12    4    1      2.70      0.00
  -10    4    1      4.73      0.00
   -8    4    1      8.08      0.00
   -6    4    1     12.44      0.00
   -4    4    1     16.77      0.00
   -2    4    1     19.52      0.00
    0    4    1     19.41      0.00
    2    4    1     16.28      0.00
    4    4    1     11.37      0.00
    6    4    1      6.51      0.00
    8    4    1      3.05      0.00
   10    4    1      1.30      0.00
   12    4    1      0.77      0.00
   14    4    1      0.77      0.00
   16    4    1      0.75      0.00
   18    4    1      0.45      0.00
  -21    5    1     -0.11      0.00
  -19    5    1     -0.57      0.00
  -17    5    1     -1.18      0.00
  -15    5    1     -1.52      0.00
  -13    5    1     -1.50      0.00
  -11    5    1     -1.77      0.00
   -9    5    1     -3.13      0.00
   -7    5    1     -5.52      0.00
   -5    5    1     -7.96      0.00
   -3    5    1     -9.51      0.00
   -1    5    1     -9.93      0.00
    1    5    1     -9.25      0.00
    3    5    1     -7.44      0.00
    5    5    1     -4.80      0.00
    7    5    1     -2.29      0.00
    9    5    1     -0.95      0.00
   11    5    1     -0.84      0.00
   13    5    1     -1.10      0.00
   15    5    1     -0.96      0.00
   17    5    1     -0.45      0.00
   19    5    1      0.03      0.00
  -20    6    1      0.81      0.00
  -18    6    1      1.08      0.00
  -16    6    1      1.18      0.00
  -14    6    1      0.52      0.00
  -12    6    1     -0.97      0.00
  -10    6    1     -2.59      0.00
   -8    6    1     -3.56      0.00
   -6    6    1     -3.75      0.00
   -4    6    1     -3.57      0.00
   -2    6    1     -3.36      0.00
    0    6    1     -3.15      0.00
    2    6    1     -2.93      0.00
    4    6    1     -2.71      0.00
    6    6    1     -2.29      0.00
    8    6    1     -1.39      0.00
   10    6    1     -0.06      0.00
   12    6    1      1.15      0.00
   14    6    1      1.62      0.00
   16    6    1      1.34      0.00
   18    6    1      0.78      0.00
  -19    7    1      0.57      0.00
  -17    7    1      0.80      0.00
  -15    7    1      1.10      0.00
  -13    7    1      1.29      0.00
  -11    7    1      1.15      0.00
   -9    7    1      0.71      0.00
   -7    7    1      0.19      0.00
   -5    7    1     -0.16      0.00
   -3    7    1     -0.23      0.00
   -1    7    1     -0.04      0.00
    1    7    1      0.26      0.00
    3    7    1      0.54      0.00
    5    7    1      0.84      0.00
    7    7    1      1.30      0.00
    9    7    1      1.83      0.00
   11    7    1      2.05      0.00
   13    7    1      1.72      0.00
   15    7    1      1.08      0.00
   17    7    1      0.58      0.00
  -18    8    1     -4.00      0.00
  -16    8    1     -6.11      0.00
  -14    8    1     -7.70      0.00
  -12    8    1     -8.42      0.00
  -10    8    1     -8.76      0.00
   -8    8    1     -9.67      0.00
   -6    8    1    -11.68      0.00
   -4    8    1    -14.30      0.00
   -2    8    1    -16.20      0.00
    0    8    1    -16.18      0.00
    2    8    1    -14.03      0.00
    4    8    1    -10.78      0.00
    6    8    1     -8.04      0.00
    8    8    1     -6.69      0.00
   10    8    1     -6.33      0.00
   12    8    1     -5.87      0.00
   14    8    1     -4.70      0.00
   16    8    1     -3.13      0.00
  -17    9    1      0.00      0.00
  -15    9    1     -0.03      0.00
  -13    9    1     -0.12      0.00
  -11    9    1     -0.18      0.00
   -9    9    1     -0.03      0.00
   -7    9    1      0.53      0.00
   -5    9    1      1.48      0.00
   -3    9    1      2.40      0.00
   -1    9    1      2.75      0.00
    1    9    1      2.27      0.00
    3    9    1      1.31      0.00
    5    9    1      0.47      0.00
    7    9    1      0.10      0.00
    9    9    1      0.03      0.00
   11    9    1     -0.07      0.00
   13    9    1     -0.23      0.00
   15    9    1     -0.31      0.00
  -16   10    1      3.18      0.00
  -14   10    1      5.65      0.00
  -12   10    1      7.85      0.00
  -10   10    1      9.33      0.00
   -8   10    1     10.27      0.00
   -6   10    1     11.11      0.00
   -4   10    1     12.02      0.00
   -2   10    1     12.68      0.00
    0   10    1     12.58      0.00
    2   10    1     11.49      0.00
    4   10    1      9.76      0.00
    6   10    1      8.02      0.00
    8   10    1      6.68      0.00
   10   10    1      5.53      0.00
   12   10    1      4.13      0.00
   14   10    1      2.47      0.00
  -13   11    1     -0.19      0.00
  -11   11    1      0.21      0.00
   -9   11    1      1.32      0.00
   -7   11    1      2.51      0.00
   -5   11    1      3.03      0.00
   -3   11    1      2.72      0.00
   -1   11    1      2.13      0.00
    1   11    1      1.83      0.00
    3   11    1      1.71      0.00
    5   11    1      1.24      0.00
    7   11    1      0.21      0.00
    9   11    1     -0.81      0.00
   11   11    1     -1.08      0.00
  -12   12    1     -0.96      0.00
  -10   12    1     -1.80      0.00
   -8   12    1     -2.28      0.00
   -6   12    1     -2.09      0.00
   -4   12    1     -1.30      0.00
   -2   12    1     -0.46      0.00
    0   12    1     -0.21      0.00
    2   12    1     -0.62      0.00
    4   12    1     -1.15      0.00
    6   12    1     -1.23      0.00
    8   12    1     -0.77      0.00
   10   12    1     -0.14      0.00
   -9   13    1     -2.02      0.00
   -7   13    1     -3.22      0.00
   -5   13    1     -4.01      0.00
   -3   13    1     -4.21      0.00
   -1   13    1     -4.00      0.00
    1   13    1     -3.65      0.00
    3   13    1     -3.22      0.00
    5   13    1     -2.58      0.00
    7   13    1     -1.66      0.00
   -2   14    1     -2.86      0.00
    0   14    1     -3.10      0.00
  -22    0    2     -0.08      0.00
  -20    0    2      2.44      0.00
  -18    0    2      5.85      0.00
  -16    0    2     10.37      0.00
  -14    0    2     16.35      0.00
  -12    0    2     23.86      0.00
  -10    0    2     33.23      0.00
   -8    0    2     45.41      0.00
   -6    0    2     60.02      0.00
   -4    0    2     73.02      0.00
   -2    0    2     77.87      0.00
    0    0    2     70.67      0.00
    2    0    2     54.10      0.00
    4    0    2     35.53      0.00
    6    0    2     21.13      0.00
    8    0    2     12.31      0.00
   10    0    2      7.11      0.00
   12    0    2      3.48      0.00
   14    0    2      0.79      0.00
   16    0    2     -0.90      0.00
   18    0    2     -1.65      0.00
  -23    1    2      0.48      0.00
  -21    1    2      0.91      0.00
  -19    1    2      1.44      0.00
  -17    1    2      1.95      0.00
  -15    1    2      2.15      0.00
  -13    1    2      2.05      0.00
  -11    1    2      1.80      0.00
   -9    1    2      1.18      0.00
   -7    1    2     -0.44      0.00
   -5    1    2     -3.10      0.00
   -3    1    2     -5.49      0.00
   -1    1    2     -5.86      0.00
    1    1    2     -3.87      0.00
    3    1    2     -1.08      0.00
    5    1    2      0.53      0.00
    7    1    2      0.40      0.00
    9    1    2     -0.50      0.00
   11    1    2     -1.04      0.00
   13    1    2     -0.91      0.00
   15    1    2     -0.51      0.00
   17    1    2     -0.20      0.00
   19    1    2     -0.05      0.00
  -22    2    2      0.05      0.00
  -20    2    2     -1.19      0.00
  -18    2    2     -2.97      0.00
  -16    2    2     -5.45      0.00
  -14    2    2     -8.54      0.00
  -12    2    2    -11.80      0.00
  -10    2    2    -14.98      0.00
   -8    2    2    -18.58      0.00
   -6    2    2    -23.02      0.00
   -4    2    2    -27.16      0.00
   -2    2    2    -28.55      0.00
    0    2    2    -25.71      0.00
    2    2    2    -19.86      0.00
    4    2    2    -13.87      0.00
    6    2    2     -9.67      0.00
    8    2    2     -7.04      0.00
   10    2    2     -4.89      0.00
   12    2    2     -2.79      0.00
   14    2    2     -1.10      0.00
   16    2    2     -0.14      0.00
   18    2    2      0.16      0.00
  -21    3    2     -0.56      0.00
  -19    3    2     -1.51      0.00
  -17    3    2     -2.63      0.00
  -15    3    2     -3.32      0.00
  -13    3    2     -3.65      0.00
  -11    3    2     -4.38      0.00
   -9    3    2     -5.58      0.00
   -7    3    2     -6.10      0.00
   -5    3    2     -5.00      0.00
   -3    3    2     -3.17      0.00
   -1    3    2     -2.46      0.00
    1    3    2     -3.27      0.00
    3    3    2     -3.91      0.00
    5    3    2     -2.73      0.00
    7    3    2     -0.10      0.00
    9    3    2      2.10      0.00
   11    3    2      2.71      0.00
   13    3    2      2.18      0.00
   15    3    2      1.51      0.00
   17    3    2      1.15      0.00
   19    3    2      0.94      0.00
  -22    4    2     -0.36      0.00
  -20    4    2     -1.12      0.00
  -18    4    2     -1.56      0.00
  -16    4    2     -1.79      0.00
  -14    4    2     -2.36      0.00
  -12    4    2     -3.82      0.00
  -10    4    2     -6.38      0.00
   -8    4    2     -9.84      0.00
   -6    4    2    -13.60      0.00
   -4    4    2    -16.63      0.00
   -2    4    2    -17.75      0.00
    0    4    2    -16.21      0.00
    2    4    2    -12.35      0.00
    4    4    2     -7.57      0.00
    6    4    2     -3.52      0.00
    8    4    2     -1.12      0.00
   10    4    2     -0.22      0.00
   12    4    2     -0.14      0.00
   14    4    2     -0.25      0.00
   16    4    2     -0.24      0.00
   18    4    2     -0.02      0.00
  -21    5    2     -0.08      0.00
  -19    5    2      0.41      0.00
  -17    5    2      1.04      0.00
  -15    5    2      1.41      0.00
  -13    5    2      1.62      0.00
  -11    5    2      2.41      0.00
   -9    5    2      4.24      0.00
   -7    5    2      6.57      0.00
   -5    5    2      8.42      0.00
   -3    5    2      9.21      0.00
   -1    5    2      8.96      0.00
    1    5    2      7.68      0.00
    3    5    2      5.42      0.00
    5    5    2      2.78      0.00
    7    5    2      0.85      0.00
    9    5    2      0.25      0.00
   11    5    2      0.46      0.00
   13    5    2      0.55      0.00
   15    5    2      0.19      0.00
   17    5    2     -0.26      0.00
  -20    6    2     -0.47      0.00
  -18    6    2     -0.64      0.00
  -16    6    2     -0.51      0.00
  -14    6    2      0.44      0.00
  -12    6    2      2.01      0.00
  -10    6    2      3.34      0.00
   -8    6    2      3.82      0.00
   -6    6    2      3.58      0.00
   -4    6    2      3.09      0.00
   -2    6    2      2.67      0.00
    0    6    2      2.34      0.00
    2    6    2      2.07      0.00
    4    6    2      1.76      0.00
    6    6    2      1.16      0.00
    8    6    2      0.18      0.00
   10    6    2     -0.88      0.00
   12    6    2     -1.47      0.00
   14    6    2     -1.33      0.00
   16    6    2     -0.74      0.00
  -19    7    2     -0.44      0.00
  -17    7    2     -0.60      0.00
  -15    7    2     -0.79      0.00
  -13    7    2     -0.87      0.00
  -11    7    2     -0.75      0.00
   -9    7    2     -0.45      0.00
   -7    7    2     -0.10      0.00
   -5    7    2      0.06      0.00
   -3    7    2     -0.15      0.00
   -1    7    2     -0.67      0.00
    1    7    2     -1.21      0.00
    3    7    2     -1.55      0.00
    5    7    2     -1.79      0.00
    7    7    2     -2.11      0.00
    9    7    2     -2.39      0.00
   11    7    2     -2.22      0.00
   13    7    2     -1.50      0.00
   15    7    2     -0.66      0.00
  -18    8    2      4.92      0.00
  -16    8    2      7.10      0.00
  -14    8    2      8.54      0.00
  -12    8    2      9.22      0.00
  -10    8    2      9.78      0.00
   -8    8    2     10.99      0.00
   -6    8    2     12.97      0.00
   -4    8    2     15.00      0.00
   -2    8    2     15.87      0.00
    0    8    2     14.73      0.00
    2    8    2     11.80      0.00
    4    8    2      8.40      0.00
    6    8    2      6.00      0.00
    8    8    2      5.01      0.00
   10    8    2      4.62      0.00
   12    8    2      3.86      0.00
   14    8    2      2.62      0.00
  -17    9    2     -0.03      0.00
  -15    9    2      0.05      0.00
  -13    9    2      0.18      0.00
  -11    9    2      0.18      0.00
   -9    9    2     -0.14      0.00
   -7    9    2     -0.86      0.00
   -5    9    2     -1.74      0.00
   -3    9    2     -2.30      0.00
   -1    9    2     -2.13      0.00
    1    9    2     -1.33      0.00
    3    9    2     -0.44      0.00
    5    9    2      0.02      0.00
    7    9    2      0.06      0.00
    9    9    2      0.09      0.00
   11    9    2      0.35      0.00
   13    9    2      0.62      0.00
  -16   10    2     -4.30      0.00
  -14   10    2     -7.04      0.00
  -12   10    2     -9.26      0.00
  -10   10    2    -10.60      0.00
   -8   10    2    -11.30      0.00
   -6   10    2    -11.78      0.00
   -4   10    2    -12.23      0.00
   -2   10    2    -12.35      0.00
    0   10    2    -11.65      0.00
    2   10    2     -9.98      0.00
    4   10    2     -7.77      0.00
    6   10    2     -5.80      0.00
    8   10    2     -4.42      0.00
   10   10    2     -3.36      0.00
   12   10    2     -2.19      0.00
  -15   11    2     -0.22      0.00
  -13   11    2     -0.21      0.00
  -11   11    2     -0.80      0.00
   -9   11    2     -1.90      0.00
   -7   11    2     -2.84      0.00
   -5   11    2     -2.97      0.00
   -3   11    2     -2.31      0.00
   -1   11    2     -1.46      0.00
    1   11    2     -0.90      0.00
    3   11    2     -0.51      0.00
    5   11    2      0.14      0.00
    7   11    2      1.01      0.00
    9   11    2      1.47      0.00
   11   11    2      1.07      0.00
  -12   12    2      1.62      0.00
  -10   12    2      2.40      0.00
   -8   12    2      2.64      0.00
   -6   12    2      2.19      0.00
   -4   12    2      1.30      0.00
   -2   12    2      0.58      0.00
    0   12    2      0.44      0.00
    2   12    2      0.73      0.00
    4   12    2      0.89      0.00
    6   12    2      0.58      0.00
    8   12    2      0.01      0.00
   -9   13    2      2.32      0.00
   -7   13    2      3.39      0.00
   -5   13    2      3.91      0.00
   -3   13    2      3.77      0.00
   -1   13    2      3.23      0.00
    1   13    2      2.61      0.00
    3   13    2      2.05      0.00
    5   13    2      1.42      0.00
   -2   14    2      2.49      0.00
  -24    0    3     -0.17      0.00
  -22    0    3     -2.52      0.00
  -20    0    3     -5.70      0.00
  -18    0    3     -9.49      0.00
  -16    0    3    -14.38      0.00
  -14    0    3    -20.64      0.00
  -12    0    3    -28.02      0.00
  -10    0    3    -36.60      0.00
   -8    0    3    -46.78      0.00
   -6    0    3    -57.42      0.00
   -4    0    3    -64.42      0.00
   -2    0    3    -63.01      0.00
    0    0    3    -52.15      0.00
    2    0    3    -36.25      0.00
    4    0    3    -21.64      0.00
    6    0    3    -11.89      0.00
    8    0    3     -6.45      0.00
   10    0    3     -3.18      0.00
   12    0    3     -0.79      0.00
   14    0    3      0.80      0.00
   16    0    3      1.49      0.00
   18    0    3      1.46      0.00
  -23    1    3     -0.53      0.00
  -21    1    3     -1.13      0.00
  -19    1    3     -1.87      0.00
  -17    1    3     -2.43      0.00
  -15    1    3     -2.49      0.00
  -13    1    3     -2.15      0.00
  -11    1    3     -1.69      0.00
   -9    1    3     -0.99      0.00
   -7    1    3      0.41      0.00
   -5    1    3      2.35      0.00
   -3    1    3      3.70      0.00
   -1    1    3      3.44      0.00
    1    1    3      1.88      0.00
    3    1    3      0.49      0.00
    5    1    3      0.37      0.00
    7    1    3      1.24      0.00
    9    1    3      2.00      0.00
   11    1    3      1.97      0.00
   13    1    3      1.35      0.00
   15    1    3      0.71      0.00
   17    1    3      0.36      0.00
  -22    2    3      1.11      0.00
  -20    2    3      2.81      0.00
  -18    2    3      4.89      0.00
  -16    2    3      7.54      0.00
  -14    2    3     10.60      0.00
  -12    2    3     13.55      0.00
  -10    2    3     16.24      0.00
   -8    2    3     19.16      0.00
   -6    2    3     22.33      0.00
   -4    2    3     24.34      0.00
   -2    2    3     23.33      0.00
    0    2    3     19.04      0.00
    2    2    3     13.45      0.00
    4    2    3      8.92      0.00
    6    2    3      6.20      0.00
    8    2    3      4.48      0.00
   10    2    3      2.87      0.00
   12    2    3      1.38      0.00
   14    2    3      0.37      0.00
   16    2    3     -0.04      0.00
   18    2    3     -0.05      0.00
  -23    3    3      0.25      0.00
  -21    3    3      0.98      0.00
  -19    3    3      2.32      0.00
  -17    3    3      3.63      0.00
  -15    3    3      4.23      0.00
  -13    3    3      4.40      0.00
  -11    3    3      4.93      0.00
   -9    3    3      5.78      0.00
   -7    3    3      5.88      0.00
   -5    3    3      4.75      0.00
   -3    3    3      3.33      0.00
   -1    3    3      2.78      0.00
    1    3    3      2.73      0.00
    3    3    3      1.79      0.00
    5    3    3     -0.57      0.00
    7    3    3     -3.14      0.00
    9    3    3     -4.34      0.00
   11    3    3     -3.89      0.00
   13    3    3     -2.72      0.00
   15    3    3     -1.78      0.00
   17    3    3     -1.26      0.00
  -22    4    3      0.74      0.00
  -20    4    3      1.38      0.00
  -18    4    3      1.69      0.00
  -16    4    3      1.95      0.00
  -14    4    3      2.78      0.00
  -12    4    3      4.57      0.00
  -10    4    3      7.22      0.00
   -8    4    3     10.24      0.00
   -6    4    3     12.95      0.00
   -4    4    3     14.60      0.00
   -2    4    3     14.43      0.00
    0    4    3     12.13      0.00
    2    4    3      8.28      0.00
    4    4    3      4.21      0.00
    6    4    3      1.24      0.00
    8    4    3     -0.17      0.00
   10    4    3     -0.44      0.00
   12    4    3     -0.31      0.00
   14    4    3     -0.18      0.00
   16    4    3     -0.12      0.00
  -21    5    3      0.46      0.00
  -19    5    3     -0.18      0.00
  -17    5    3     -0.93      0.00
  -15    5    3     -1.39      0.00
  -13    5    3     -1.87      0.00
  -11    5    3     -3.04      0.00
   -9    5    3     -4.95      0.00
   -7    5    3     -6.84      0.00
   -5    5    3     -7.94      0.00
   -3    5    3     -8.05      0.00
   -1    5    3     -7.27      0.00
    1    5    3     -5.57      0.00
    3    5    3     -3.20      0.00
    5    5    3     -1.00      0.00
    7    5    3      0.10      0.00
    9    5    3      0.11      0.00
   11    5    3     -0.10      0.00
   13    5    3      0.10      0.00
   15    5    3      0.56      0.00
   17    5    3      0.75      0.00
  -20    6    3     -0.10      0.00
  -18    6    3      0.08      0.00
  -16    6    3     -0.12      0.00
  -14    6    3     -1.09      0.00
  -12    6    3     -2.43      0.00
  -10    6    3     -3.31      0.00
   -8    6    3     -3.33      0.00
   -6    6    3     -2.77      0.00
   -4    6    3     -2.12      0.00
   -2    6    3     -1.64      0.00
    0    6    3     -1.35      0.00
    2    6    3     -1.12      0.00
    4    6    3     -0.74      0.00
    6    6    3     -0.06      0.00
    8    6    3      0.75      0.00
   10    6    3      1.26      0.00
   12    6    3      1.16      0.00
   14    6    3      0.60      0.00
   16    6    3     -0.02      0.00
  -21    7    3      0.25      0.00
  -19    7    3      0.31      0.00
  -17    7    3      0.38      0.00
  -15    7    3      0.43      0.00
  -13    7    3      0.45      0.00
  -11    7    3      0.43      0.00
   -9    7    3      0.35      0.00
   -7    7    3      0.26      0.00
   -5    7    3      0.41      0.00
   -3    7    3      0.98      0.00
   -1    7    3      1.79      0.00
    1    7    3      2.40      0.00
    3    7    3      2.61      0.00
    5    7    3      2.66      0.00
    7    7    3      2.78      0.00
    9    7    3      2.75      0.00
   11    7    3      2.16      0.00
   13    7    3      1.10      0.00
   15    7    3      0.21      0.00
  -20    8    3     -3.30      0.00
  -18    8    3     -5.77      0.00
  -16    8    3     -7.87      0.00
  -14    8    3     -9.15      0.00
  -12    8    3     -9.84      0.00
  -10    8    3    -10.61      0.00
   -8    8    3    -11.89      0.00
   -6    8    3    -13.53      0.00
   -4    8    3    -14.74      0.00
   -2    8    3    -14.54      0.00
    0    8    3    -12.44      0.00
    2    8    3     -9.03      0.00
    4    8    3     -5.78      0.00
    6    8    3     -3.85      0.00
    8    8    3     -3.12      0.00
   10    8    3     -2.61      0.00
   12    8    3     -1.70      0.00
   14    8    3     -0.71      0.00
  -19    9    3      0.01      0.00
  -17    9    3      0.05      0.00
  -15    9    3     -0.03      0.00
  -13    9    3     -0.10      0.00
  -11    9    3      0.03      0.00
   -9    9    3      0.46      0.00
   -7    9    3      1.11      0.00
   -5    9    3      1.68      0.00
   -3    9    3      1.74      0.00
   -1    9    3      1.15      0.00
    1    9    3      0.24      0.00
    3    9    3     -0.37      0.00
    5    9    3     -0.44      0.00
    7    9    3     -0.33      0.00
    9    9    3     -0.52      0.00
   11    9    3     -0.93      0.00
   13    9    3     -1.10      0.00
  -16   10    3      5.32      0.00
  -14   10    3      8.09      0.00
  -12   10    3     10.12      0.00
  -10   10    3     11.19      0.00
   -8   10    3     11.56      0.00
   -6   10    3     11.67      0.00
   -4   10    3     11.67      0.00
   -2   10    3     11.27      0.00
    0   10    3      9.99      0.00
    2   10    3      7.77      0.00
    4   10    3      5.26      0.00
    6   10    3      3.29      0.00
    8   10    3      2.13      0.00
   10   10    3      1.35      0.00
   12   10    3      0.58      0.00
  -15   11    3      0.35      0.00
  -13   11    3      0.43      0.00
  -11   11    3      1.03      0.00
   -9   11    3      1.95      0.00
   -7   11    3      2.57      0.00
   -5   11    3      2.36      0.00
   -3   11    3      1.44      0.00
   -1   11    3      0.43      0.00
    1   11    3     -0.22      0.00
    3   11    3     -0.67      0.00
    5   11    3     -1.22      0.00
    7   11    3     -1.66      0.00
    9   11    3     -1.44      0.00
  -12   12    3     -2.01      0.00
  -10   12    3     -2.60      0.00
   -8   12    3     -2.61      0.00
   -6   12    3     -2.05      0.00
   -4   12    3     -1.23      0.00
   -2   12    3     -0.67      0.00
    0   12    3     -0.58      0.00
    2   12    3     -0.67      0.00
    4   12    3     -0.50      0.00
    6   12    3     -0.01      0.00
    8   12    3      0.43      0.00
   -9   13    3     -2.30      0.00
   -7   13    3     -3.14      0.00
   -5   13    3     -3.35      0.00
   -3   13    3     -2.89      0.00
   -1   13    3     -2.11      0.00
    1   13    3     -1.40      0.00
    3   13    3     -0.87      0.00
  -24    0    4      2.52      0.00
  -22    0    4      5.61      0.00
  -20    0    4      8.99      0.00
  -18    0    4     12.76      0.00
  -16    0    4     17.53      0.00
  -14    0    4     23.33      0.00
  -12    0    4     29.61      0.00
  -10    0    4     36.22      0.00
   -8    0    4     43.25      0.00
   -6    0    4     49.31      0.00
   -4    0    4     51.04      0.00
   -2    0    4     45.71      0.00
    0    0    4     34.32      0.00
    2    0    4     21.40      0.00
    4    0    4     11.33      0.00
    6    0    4      5.43      0.00
    8    0    4      2.32      0.00
   10    0    4      0.35      0.00
   12    0    4     -1.02      0.00
   14    0    4     -1.65      0.00
   16    0    4     -1.55      0.00
  -23    1    4      0.60      0.00
  -21    1    4      1.35      0.00
  -19    1    4      2.20      0.00
  -17    1    4      2.70      0.00
  -15    1    4      2.57      0.00
  -13    1    4      2.06      0.00
  -11    1    4      1.56      0.00
   -9    1    4      0.97      0.00
   -7    1    4     -0.07      0.00
   -5    1    4     -1.39      0.00
   -3    1    4     -2.23      0.00
   -1    1    4     -2.10      0.00
    1    1    4     -1.50      0.00
    3    1    4     -1.39      0.00
    5    1    4     -2.06      0.00
    7    1    4     -2.85      0.00
    9    1    4     -2.97      0.00
   11    1    4     -2.28      0.00
   13    1    4     -1.32      0.00
   15    1    4     -0.64      0.00
   17    1    4     -0.38      0.00
  -24    2    4     -0.87      0.00
  -22    2    4     -2.62      0.00
  -20    2    4     -4.50      0.00
  -18    2    4     -6.63      0.00
  -16    2    4     -9.24      0.00
  -14    2    4    -12.01      0.00
  -12    2    4    -14.38      0.00
  -10    2    4    -16.28      0.00
   -8    2    4    -18.12      0.00
   -6    2    4    -19.68      0.00
   -4    2    4    -19.67      0.00
   -2    2    4    -17.04      0.00
    0    2    4    -12.48      0.00
    2    2    4     -8.00      0.00
    4    2    4     -5.04      0.00
    6    2    4     -3.45      0.00
    8    2    4     -2.32      0.00
   10    2    4     -1.22      0.00
   12    2    4     -0.36      0.00
   14    2    4      0.06      0.00
   16    2    4      0.11      0.00
  -23    3    4     -0.42      0.00
  -21    3    4     -1.47      0.00
  -19    3    4     -3.11      0.00
  -17    3    4     -4.40      0.00
  -15    3    4     -4.74      0.00
  -13    3    4     -4.63      0.00
  -11    3    4     -4.86      0.00
   -9    3    4     -5.28      0.00
   -7    3    4     -5.01      0.00
   -5    3    4     -3.82      0.00
   -3    3    4     -2.48      0.00
   -1    3    4     -1.54      0.00
    1    3    4     -0.45      0.00
    3    3    4      1.49      0.00
    5    3    4      3.88      0.00
    7    3    4      5.43      0.00
    9    3    4      5.34      0.00
   11    3    4      4.02      0.00
   13    3    4      2.54      0.00
   15    3    4      1.53      0.00
   17    3    4      1.00      0.00
  -22    4    4     -1.09      0.00
  -20    4    4     -1.63      0.00
  -18    4    4     -1.78      0.00
  -16    4    4     -1.96      0.00
  -14    4    4     -2.82      0.00
  -12    4    4     -4.62      0.00
  -10    4    4     -7.00      0.00
   -8    4    4     -9.32      0.00
   -6    4    4    -10.99      0.00
   -4    4    4    -11.57      0.00
   -2    4    4    -10.63      0.00
    0    4    4     -8.13      0.00
    2    4    4     -4.69      0.00
    4    4    4     -1.54      0.00
    6    4    4      0.35      0.00
    8    4    4      0.89      0.00
   10    4    4      0.73      0.00
   12    4    4      0.49      0.00
   14    4    4      0.35      0.00
   16    4    4      0.19      0.00
  -23    5    4     -0.98      0.00
  -21    5    4     -0.62      0.00
  -19    5    4      0.28      0.00
  -17    5    4      1.09      0.00
  -15    5    4      1.56      0.00
  -13    5    4      2.17      0.00
  -11    5    4      3.42      0.00
   -9    5    4      5.05      0.00
   -7    5    4      6.28      0.00
   -5    5    4      6.67      0.00
   -3    5    4      6.27      0.00
   -1    5    4      5.13      0.00
    1    5    4      3.28      0.00
    3    5    4      1.21      0.00
    5    5    4     -0.17      0.00
    7    5    4     -0.43      0.00
    9    5    4     -0.12      0.00
   11    5    4     -0.13      0.00
   13    5    4     -0.60      0.00
   15    5    4     -0.96      0.00
  -22    6    4      0.62      0.00
  -20    6    4      0.54      0.00
  -18    6    4      0.21      0.00
  -16    6    4      0.30      0.00
  -14    6    4      1.08      0.00
  -12    6    4      2.05      0.00
  -10    6    4      2.52      0.00
   -8    6    4      2.28      0.00
   -6    6    4      1.62      0.00
   -4    6    4      0.98      0.00
   -2    6    4      0.58      0.00
    0    6    4      0.38      0.00
    2    6    4      0.16      0.00
    4    6    4     -0.29      0.00
    6    6    4     -0.87      0.00
    8    6    4     -1.22      0.00
   10    6    4     -1.02      0.00
   12    6    4     -0.40      0.00
   14    6    4      0.26      0.00
  -21    7    4     -0.27      0.00
  -19    7    4     -0.31      0.00
  -17    7    4     -0.20      0.00
  -15    7    4     -0.03      0.00
  -13    7    4     -0.02      0.00
  -11    7    4     -0.19      0.00
   -9    7    4     -0.42      0.00
   -7    7    4     -0.71      0.00
   -5    7    4     -1.26      0.00
   -3    7    4     -2.15      0.00
   -1    7    4     -3.03      0.00
    1    7    4     -3.44      0.00
    3    7    4     -3.36      0.00
    5    7    4     -3.23      0.00
    7    7    4     -3.24      0.00
    9    7    4     -2.98      0.00
   11    7    4     -2.06      0.00
   13    7    4     -0.79      0.00
  -20    8    4      4.15      0.00
  -18    8    4      6.63      0.00
  -16    8    4      8.46      0.00
  -14    8    4      9.50      0.00
  -12    8    4     10.19      0.00
  -10    8    4     11.01      0.00
   -8    8    4     12.11      0.00
   -6    8    4     13.17      0.00
   -4    8    4     13.50      0.00
   -2    8    4     12.33      0.00
    0    8    4      9.49      0.00
    2    8    4      5.93      0.00
    4    8    4      3.10      0.00
    6    8    4      1.74      0.00
    8    8    4      1.27      0.00
   10    8    4      0.75      0.00
   12    8    4     -0.03      0.00
  -19    9    4     -0.07      0.00
  -17    9    4     -0.13      0.00
  -15    9    4     -0.11      0.00
  -13    9    4     -0.17      0.00
  -11    9    4     -0.40      0.00
   -9    9    4     -0.78      0.00
   -7    9    4     -1.16      0.00
   -5    9    4     -1.30      0.00
   -3    9    4     -0.91      0.00
   -1    9    4     -0.07      0.00
    1    9    4      0.73      0.00
    3    9    4      0.99      0.00
    5    9    4      0.83      0.00
    7    9    4      0.80      0.00
    9    9    4      1.19      0.00
   11    9    4      1.58      0.00
  -18   10    4     -3.32      0.00
  -16   10    4     -6.08      0.00
  -14   10    4     -8.56      0.00
  -12   10    4    -10.21      0.00
  -10   10    4    -10.91      0.00
   -8   10    4    -10.93      0.00
   -6   10    4    -10.69      0.00
   -4   10    4    -10.31      0.00
   -2   10    4     -9.41      0.00
    0   10    4     -7.57      0.00
    2   10    4     -4.97      0.00
    4   10    4     -2.46      0.00
    6   10    4     -0.85      0.00
    8   10    4     -0.19      0.00
   10   10    4      0.11      0.00
  -15   11    4     -0.38      0.00
  -13   11    4     -0.45      0.00
  -11   11    4     -0.92      0.00
   -9   11    4     -1.60      0.00
   -7   11    4     -1.89      0.00
   -5   11    4     -1.38      0.00
   -3   11    4     -0.30      0.00
   -1   11    4      0.68      0.00
    1   11    4      1.19      0.00
    3   11    4      1.46      0.00
    5   11    4      1.68      0.00
    7   11    4      1.60      0.00
    9   11    4      0.90      0.00
  -12   12    4      2.02      0.00
  -10   12    4      2.37      0.00
   -8   12    4      2.22      0.00
   -6   12    4      1.64      0.00
   -4   12    4      0.96      0.00
   -2   12    4      0.55      0.00
    0   12    4      0.47      0.00
    2   12    4      0.39      0.00
    4   12    4      0.07      0.00
    6   12    4     -0.35      0.00
   -9   13    4      2.06      0.00
   -7   13    4      2.64      0.00
   -5   13    4      2.54      0.00
   -3   13    4      1.84      0.00
   -1   13    4      0.98      0.00
    1   13    4      0.35      0.00
    3   13    4      0.00      0.00
  -24    0    5     -5.15      0.00
  -22    0    5     -8.48      0.00
  -20    0    5    -11.62      0.00
  -18    0    5    -15.02      0.00
  -16    0    5    -19.24      0.00
  -14    0    5    -23.96      0.00
  -12    0    5    -28.47      0.00
  -10    0    5    -32.60      0.00
   -8    0    5    -36.37      0.00
   -6    0    5    -38.51      0.00
   -4    0    5    -36.71      0.00
   -2    0    5    -29.88      0.00
    0    0    5    -19.95      0.00
    2    0    5    -10.57      0.00
    4    0    5     -4.24      0.00
    6    0    5     -0.96      0.00
    8    0    5      0.65      0.00
   10    0    5      1.60      0.00
   12    0    5      2.06      0.00
   14    0    5      1.93      0.00
   16    0    5      1.33      0.00
  -25    1    5     -0.13      0.00
  -23    1    5     -0.68      0.00
  -21    1    5     -1.51      0.00
  -19    1    5     -2.35      0.00
  -17    1    5     -2.69      0.00
  -15    1    5     -2.36      0.00
  -13    1    5     -1.75      0.00
  -11    1    5     -1.22      0.00
   -9    1    5     -0.69      0.00
   -7    1    5      0.16      0.00
   -5    1    5      1.23      0.00
   -3    1    5      2.01      0.00
   -1    1    5      2.30      0.00
    1    1    5      2.46      0.00
    3    1    5      2.91      0.00
    5    1    5      3.52      0.00
    7    1    5      3.71      0.00
    9    1    5      3.12      0.00
   11    1    5      2.00      0.00
   13    1    5      0.96      0.00
   15    1    5      0.42      0.00
  -24    2    5      2.15      0.00
  -22    2    5      4.01      0.00
  -20    2    5      5.80      0.00
  -18    2    5      7.85      0.00
  -16    2    5     10.30      0.00
  -14    2    5     12.61      0.00
  -12    2    5     14.19      0.00
  -10    2    5     15.13      0.00
   -8    2    5     15.79      0.00
   -6    2    5     15.84      0.00
   -4    2    5     14.36      0.00
   -2    2    5     11.06      0.00
    0    2    5      7.05      0.00
    2    2    5      3.88      0.00
    4    2    5      2.12      0.00
    6    2    5      1.22      0.00
    8    2    5      0.54      0.00
   10    2    5     -0.02      0.00
   12    2    5     -0.28      0.00
   14    2    5     -0.26      0.00
   16    2    5     -0.15      0.00
  -23    3    5      0.71      0.00
  -21    3    5      2.06      0.00
  -19    3    5      3.78      0.00
  -17    3    5      4.79      0.00
  -15    3    5      4.69      0.00
  -13    3    5      4.17      0.00
  -11    3    5      3.94      0.00
   -9    3    5      3.77      0.00
   -7    3    5      3.03      0.00
   -5    3    5      1.66      0.00
   -3    3    5      0.21      0.00
   -1    3    5     -1.12      0.00
    1    3    5     -2.65      0.00
    3    3    5     -4.46      0.00
    5    3    5     -5.89      0.00
    7    3    5     -6.11      0.00
    9    3    5     -5.03      0.00
   11    3    5     -3.35      0.00
   13    3    5     -1.89      0.00
   15    3    5     -1.00      0.00
  -24    4    5      0.69      0.00
  -22    4    5      1.51      0.00
  -20    4    5      1.91      0.00
  -18    4    5      1.77      0.00
  -16    4    5      1.68      0.00
  -14    4    5      2.38      0.00
  -12    4    5      4.01      0.00
  -10    4    5      6.01      0.00
   -8    4    5      7.67      0.00
   -6    4    5      8.53      0.00
   -4    4    5      8.38      0.00
   -2    4    5      7.03      0.00
    0    4    5      4.56      0.00
    2    4    5      1.69      0.00
    4    4    5     -0.48      0.00
    6    4    5     -1.31      0.00
    8    4    5     -1.08      0.00
   10    4    5     -0.60      0.00
   12    4    5     -0.35      0.00
   14    4    5     -0.24      0.00
  -23    5    5      1.01      0.00
  -21    5    5      0.23      0.00
  -19    5    5     -0.86      0.00
  -17    5    5     -1.55      0.00
  -15    5    5     -1.84      0.00
  -13    5    5     -2.37      0.00
  -11    5    5     -3.44      0.00
   -9    5    5     -4.56      0.00
   -7    5    5     -5.11      0.00
   -5    5    5     -4.95      0.00
   -3    5    5     -4.21      0.00
   -1    5    5     -2.92      0.00
    1    5    5     -1.25      0.00
    3    5    5      0.13      0.00
    5    5    5      0.54      0.00
    7    5    5      0.14      0.00
    9    5    5     -0.17      0.00
   11    5    5      0.18      0.00
   13    5    5      0.78      0.00
  -22    6    5     -0.96      0.00
  -20    6    5     -0.58      0.00
  -18    6    5      0.01      0.00
  -16    6    5      0.13      0.00
  -14    6    5     -0.39      0.00
  -12    6    5     -1.06      0.00
  -10    6    5     -1.35      0.00
   -8    6    5     -1.07      0.00
   -6    6    5     -0.47      0.00
   -4    6    5      0.08      0.00
   -2    6    5      0.40      0.00
    0    6    5      0.57      0.00
    2    6    5      0.84      0.00
    4    6    5      1.24      0.00
    6    6    5      1.45      0.00
    8    6    5      1.11      0.00
   10    6    5      0.29      0.00
   12    6    5     -0.52      0.00
   14    6    5     -0.92      0.00
  -21    7    5      0.49      0.00
  -19    7    5      0.40      0.00
  -17    7    5     -0.01      0.00
  -15    7    5     -0.40      0.00
  -13    7    5     -0.35      0.00
  -11    7    5      0.15      0.00
   -9    7    5      0.82      0.00
   -7    7    5      1.52      0.00
   -5    7    5      2.39      0.00
   -3    7    5      3.35      0.00
   -1    7    5      3.98      0.00
    1    7    5      3.97      0.00
    3    7    5      3.65      0.00
    5    7    5      3.55      0.00
    7    7    5      3.64      0.00
    9    7    5      3.26      0.00
   11    7    5      2.08      0.00
   13    7    5      0.66      0.00
  -20    8    5     -5.16      0.00
  -18    8    5     -7.36      0.00
  -16    8    5     -8.74      0.00
  -14    8    5     -9.49      0.00
  -12    8    5    -10.09      0.00
  -10    8    5    -10.80      0.00
   -8    8    5    -11.54      0.00
   -6    8    5    -11.98      0.00
   -4    8    5    -11.47      0.00
   -2    8    5     -9.48      0.00
    0    8    5     -6.20      0.00
    2    8    5     -2.85      0.00
    4    8    5     -0.73      0.00
    6    8    5     -0.05      0.00
    8    8    5      0.08      0.00
   10    8    5      0.45      0.00
   12    8    5      0.88      0.00
  -19    9    5      0.16      0.00
  -17    9    5      0.26      0.00
  -15    9    5      0.37      0.00
  -13    9    5      0.55      0.00
  -11    9    5      0.75      0.00
   -9    9    5      0.91      0.00
   -7    9    5      0.95      0.00
   -5    9    5      0.69      0.00
   -3    9    5      0.02      0.00
   -1    9    5     -0.85      0.00
    1    9    5     -1.39      0.00
    3    9    5     -1.38      0.00
    5    9    5     -1.20      0.00
    7    9    5     -1.38      0.00
    9    9    5     -1.86      0.00
   11    9    5     -1.97      0.00
  -18   10    5      3.91      0.00
  -16   10    5      6.30      0.00
  -14   10    5      8.27      0.00
  -12   10    5      9.43      0.00
  -10   10    5      9.75      0.00
   -8   10    5      9.49      0.00
   -6   10    5      8.99      0.00
   -4   10    5      8.25      0.00
   -2   10    5      6.88      0.00
    0   10    5      4.62      0.00
    2   10    5      1.92      0.00
    4   10    5     -0.16      0.00
    6   10    5     -1.03      0.00
    8   10    5     -0.98      0.00
  -15   11    5      0.40      0.00
  -13   11    5      0.37      0.00
  -11   11    5      0.64      0.00
   -9   11    5      1.01      0.00
   -7   11    5      0.96      0.00
   -5   11    5      0.18      0.00
   -3   11    5     -0.90      0.00
   -1   11    5     -1.61      0.00
    1   11    5     -1.76      0.00
    3   11    5     -1.69      0.00
    5   11    5     -1.55      0.00
    7   11    5     -1.12      0.00
  -14   12    5     -1.21      0.00
  -12   12    5     -1.67      0.00
  -10   12    5     -1.77      0.00
   -8   12    5     -1.50      0.00
   -6   12    5     -0.95      0.00
   -4   12    5     -0.40      0.00
   -2   12    5     -0.13      0.00
    0   12    5     -0.08      0.00
    2   12    5      0.02      0.00
    4   12    5      0.28      0.00
   -9   13    5     -1.76      0.00
   -7   13    5     -2.05      0.00
   -5   13    5     -1.68      0.00
   -3   13    5     -0.86      0.00
   -1   13    5     -0.10      0.00
    1   13    5      0.30      0.00
  -24    0    6      7.41      0.00
  -22    0    6     10.52      0.00
  -20    0    6     13.19      0.00
  -18    0    6     16.04      0.00
  -16    0    6     19.40      0.00
  -14    0    6     22.70      0.00
  -12    0    6     25.25      0.00
  -10    0    6     27.04      0.00
   -8    0    6     28.13      0.00
   -6    0    6     27.57      0.00
   -4    0    6     23.96      0.00
   -2    0    6     17.26      0.00
    0    0    6      9.44      0.00
    2    0    6      3.08      0.00
    4    0    6     -0.63      0.00
    6    0    6     -2.17      0.00
    8    0    6     -2.63      0.00
   10    0    6     -2.66      0.00
   12    0    6     -2.40      0.00
   14    0    6     -1.82      0.00
  -25    1    6      0.22      0.00
  -23    1    6      0.74      0.00
  -21    1    6      1.52      0.00
  -19    1    6      2.22      0.00
  -17    1    6      2.33      0.00
  -15    1    6      1.78      0.00
  -13    1    6      1.02      0.00
  -11    1    6      0.38      0.00
   -9    1    6     -0.24      0.00
   -7    1    6     -1.10      0.00
   -5    1    6     -2.11      0.00
   -3    1    6     -2.92      0.00
   -1    1    6     -3.40      0.00
    1    1    6     -3.71      0.00
    3    1    6     -3.99      0.00
    5    1    6     -4.07      0.00
    7    1    6     -3.61      0.00
    9    1    6     -2.59      0.00
   11    1    6     -1.37      0.00
   13    1    6     -0.47      0.00
   15    1    6     -0.14      0.00
  -24    2    6     -3.19      0.00
  -22    2    6     -4.87      0.00
  -20    2    6     -6.50      0.00
  -18    2    6     -8.49      0.00
  -16    2    6    -10.70      0.00
  -14    2    6    -12.39      0.00
  -12    2    6    -13.08      0.00
  -10    2    6    -13.04      0.00
   -8    2    6    -12.65      0.00
   -6    2    6    -11.62      0.00
   -4    2    6     -9.38      0.00
   -2    2    6     -6.14      0.00
    0    2    6     -3.00      0.00
    2    2    6     -0.90      0.00
    4    2    6      0.11      0.00
    6    2    6      0.55      0.00
    8    2    6      0.76      0.00
   10    2    6      0.73      0.00
   12    2    6      0.51      0.00
   14    2    6      0.29      0.00
  -25    3    6     -0.46      0.00
  -23    3    6     -1.16      0.00
  -21    3    6     -2.62      0.00
  -19    3    6     -4.10      0.00
  -17    3    6     -4.56      0.00
  -15    3    6     -3.87      0.00
  -13    3    6     -2.81      0.00
  -11    3    6     -1.97      0.00
   -9    3    6     -1.17      0.00
   -7    3    6      0.00      0.00
   -5    3    6      1.44      0.00
   -3    3    6      2.79      0.00
   -1    3    6      3.96      0.00
    1    3    6      5.04      0.00
    3    3    6      5.91      0.00
    5    3    6      6.11      0.00
    7    3    6      5.38      0.00
    9    3    6      3.95      0.00
   11    3    6      2.37      0.00
   13    3    6      1.13      0.00
  -24    4    6     -1.17      0.00
  -22    4    6     -2.03      0.00
  -20    4    6     -2.16      0.00
  -18    4    6     -1.56      0.00
  -16    4    6     -1.11      0.00
  -14    4    6     -1.64      0.00
  -12    4    6     -3.14      0.00
  -10    4    6     -4.82      0.00
   -8    4    6     -5.92      0.00
   -6    4    6     -6.11      0.00
   -4    4    6     -5.39      0.00
   -2    4    6     -3.76      0.00
    0    4    6     -1.45      0.00
    2    4    6      0.72      0.00
    4    4    6      1.80      0.00
    6    4    6      1.56      0.00
    8    4    6      0.70      0.00
   10    4    6      0.10      0.00
   12    4    6     -0.01      0.00
   14    4    6      0.00      0.00
  -23    5    6     -0.41      0.00
  -21    5    6      0.76      0.00
  -19    5    6      1.77      0.00
  -17    5    6      2.08      0.00
  -15    5    6      2.06      0.00
  -13    5    6      2.41      0.00
  -11    5    6      3.15      0.00
   -9    5    6      3.72      0.00
   -7    5    6      3.70      0.00
   -5    5    6      3.17      0.00
   -3    5    6      2.27      0.00
   -1    5    6      1.06      0.00
    1    5    6     -0.11      0.00
    3    5    6     -0.59      0.00
    5    5    6     -0.15      0.00
    7    5    6      0.53      0.00
    9    5    6      0.55      0.00
   11    5    6     -0.11      0.00
   13    5    6     -0.69      0.00
  -22    6    6      0.82      0.00
  -20    6    6      0.10      0.00
  -18    6    6     -0.73      0.00
  -16    6    6     -1.03      0.00
  -14    6    6     -0.67      0.00
  -12    6    6     -0.08      0.00
  -10    6    6      0.23      0.00
   -8    6    6      0.03      0.00
   -6    6    6     -0.51      0.00
   -4    6    6     -1.03      0.00
   -2    6    6     -1.33      0.00
    0    6    6     -1.53      0.00
    2    6    6     -1.77      0.00
    4    6    6     -1.88      0.00
    6    6    6     -1.45      0.00
    8    6    6     -0.42      0.00
   10    6    6      0.68      0.00
   12    6    6      1.26      0.00
  -21    7    6     -0.82      0.00
  -19    7    6     -0.48      0.00
  -17    7    6      0.27      0.00
  -15    7    6      0.73      0.00
  -13    7    6      0.38      0.00
  -11    7    6     -0.60      0.00
   -9    7    6     -1.69      0.00
   -7    7    6     -2.65      0.00
   -5    7    6     -3.55      0.00
   -3    7    6     -4.24      0.00
   -1    7    6     -4.37      0.00
    1    7    6     -3.98      0.00
    3    7    6     -3.66      0.00
    5    7    6     -3.85      0.00
    7    7    6     -4.12      0.00
    9    7    6     -3.60      0.00
   11    7    6     -2.13      0.00
  -20    8    6      6.06      0.00
  -18    8    6      7.74      0.00
  -16    8    6      8.60      0.00
  -14    8    6      9.08      0.00
  -12    8    6      9.54      0.00
  -10    8    6     10.02      0.00
   -8    8    6     10.33      0.00
   -6    8    6     10.15      0.00
   -4    8    6      8.93      0.00
   -2    8    6      6.36      0.00
    0    8    6      3.03      0.00
    2    8    6      0.29      0.00
    4    8    6     -0.89      0.00
    6    8    6     -0.83      0.00
    8    8    6     -0.61      0.00
   10    8    6     -0.75      0.00
  -19    9    6     -0.25      0.00
  -17    9    6     -0.43      0.00
  -15    9    6     -0.65      0.00
  -13    9    6     -0.84      0.00
  -11    9    6     -0.86      0.00
   -9    9    6     -0.74      0.00
   -7    9    6     -0.49      0.00
   -5    9    6     -0.03      0.00
   -3    9    6      0.71      0.00
   -1    9    6      1.43      0.00
    1    9    6      1.71      0.00
    3    9    6      1.56      0.00
    5    9    6      1.51      0.00
    7    9    6      1.86      0.00
    9    9    6      2.21      0.00
  -18   10    6     -4.06      0.00
  -16   10    6     -5.87      0.00
  -14   10    6     -7.24      0.00
  -12   10    6     -7.97      0.00
  -10   10    6     -8.00      0.00
   -8   10    6     -7.54      0.00
   -6   10    6     -6.83      0.00
   -4   10    6     -5.79      0.00
   -2   10    6     -4.04      0.00
    0   10    6     -1.59      0.00
    2   10    6      0.78      0.00
    4   10    6      2.04      0.00
    6   10    6      1.96      0.00
    8   10    6      1.26      0.00
  -15   11    6     -0.44      0.00
  -13   11    6     -0.23      0.00
  -11   11    6     -0.24      0.00
   -9   11    6     -0.28      0.00
   -7   11    6      0.13      0.00
   -5   11    6      1.06      0.00
   -3   11    6      1.93      0.00
   -1   11    6      2.18      0.00
    1   11    6      1.88      0.00
    3   11    6      1.51      0.00
    5   11    6      1.17      0.00
  -14   12    6      0.89      0.00
  -12   12    6      1.00      0.00
  -10   12    6      0.89      0.00
   -8   12    6      0.54      0.00
   -6   12    6      0.02      0.00
   -4   12    6     -0.39      0.00
   -2   12    6     -0.50      0.00
    0   12    6     -0.44      0.00
    2   12    6     -0.44      0.00
   -9   13    6      1.44      0.00
   -7   13    6      1.44      0.00
   -5   13    6      0.87      0.00
   -3   13    6      0.11      0.00
   -1   13    6     -0.41      0.00
  -26    0    7     -5.61      0.00
  -24    0    7     -8.82      0.00
  -22    0    7    -11.48      0.00
  -20    0    7    -13.65      0.00
  -18    0    7    -15.93      0.00
  -16    0    7    -18.31      0.00
  -14    0    7    -20.07      0.00
  -12    0    7    -20.77      0.00
  -10    0    7    -20.66      0.00
   -8    0    7    -19.90      0.00
   -6    0    7    -17.81      0.00
   -4    0    7    -13.65      0.00
   -2    0    7     -7.85      0.00
    0    0    7     -2.07      0.00
    2    0    7      2.01      0.00
    4    0    7      3.85      0.00
    6    0    7      4.05      0.00
    8    0    7      3.52      0.00
   10    0    7      2.86      0.00
   12    0    7      2.22      0.00
  -25    1    7     -0.30      0.00
  -23    1    7     -0.70      0.00
  -21    1    7     -1.31      0.00
  -19    1    7     -1.73      0.00
  -17    1    7     -1.53      0.00
  -15    1    7     -0.73      0.00
  -13    1    7      0.21      0.00
  -11    1    7      1.01      0.00
   -9    1    7      1.76      0.00
   -7    1    7      2.61      0.00
   -5    1    7      3.49      0.00
   -3    1    7      4.12      0.00
   -1    1    7      4.37      0.00
    1    1    7      4.33      0.00
    3    1    7      4.11      0.00
    5    1    7      3.67      0.00
    7    1    7      2.85      0.00
    9    1    7      1.73      0.00
   11    1    7      0.65      0.00
   13    1    7      0.00      0.00
  -26    2    7      2.11      0.00
  -24    2    7      3.68      0.00
  -22    2    7      5.11      0.00
  -20    2    7      6.69      0.00
  -18    2    7      8.67      0.00
  -16    2    7     10.53      0.00
  -14    2    7     11.43      0.00
  -12    2    7     11.18      0.00
  -10    2    7     10.30      0.00
   -8    2    7      9.17      0.00
   -6    2    7      7.56      0.00
   -4    2    7      5.17      0.00
   -2    2    7      2.40      0.00
    0    2    7      0.11      0.00
    2    2    7     -1.21      0.00
    4    2    7     -1.70      0.00
    6    2    7     -1.69      0.00
    8    2    7     -1.36      0.00
   10    2    7     -0.84      0.00
   12    2    7     -0.38      0.00
  -25    3    7      0.85      0.00
  -23    3    7      1.61      0.00
  -21    3    7      2.87      0.00
  -19    3    7      3.77      0.00
  -17    3    7      3.48      0.00
  -15    3    7      2.16      0.00
  -13    3    7      0.59      0.00
  -11    3    7     -0.75      0.00
   -9    3    7     -1.97      0.00
   -7    3    7     -3.22      0.00
   -5    3    7     -4.39      0.00
   -3    3    7     -5.22      0.00
   -1    3    7     -5.68      0.00
    1    3    7     -5.83      0.00
    3    3    7     -5.65      0.00
    5    3    7     -5.05      0.00
    7    3    7     -4.04      0.00
    9    3    7     -2.77      0.00
   11    3    7     -1.49      0.00
   13    3    7     -0.50      0.00
  -24    4    7      1.80      0.00
  -22    4    7      2.58      0.00
  -20    4    7      2.26      0.00
  -18    4    7      1.16      0.00
  -16    4    7      0.46      0.00
  -14    4    7      0.98      0.00
  -12    4    7      2.43      0.00
  -10    4    7      3.77      0.00
   -8    4    7      4.25      0.00
   -6    4    7      3.78      0.00
   -4    4    7      2.59      0.00
   -2    4    7      0.83      0.00
    0    4    7     -1.07      0.00
    2    4    7     -2.31      0.00
    4    4    7     -2.22      0.00
    6    4    7     -1.08      0.00
    8    4    7      0.08      0.00
   10    4    7      0.49      0.00
   12    4    7      0.31      0.00
  -23    5    7     -0.72      0.00
  -21    5    7     -2.00      0.00
  -19    5    7     -2.61      0.00
  -17    5    7     -2.43      0.00
  -15    5    7     -2.15      0.00
  -13    5    7     -2.34      0.00
  -11    5    7     -2.74      0.00
   -9    5    7     -2.80      0.00
   -7    5    7     -2.37      0.00
   -5    5    7     -1.65      0.00
   -3    5    7     -0.78      0.00
   -1    5    7      0.12      0.00
    1    5    7      0.62      0.00
    3    5    7      0.29      0.00
    5    5    7     -0.59      0.00
    7    5    7     -1.13      0.00
    9    5    7     -0.74      0.00
   11    5    7      0.11      0.00
  -24    6    7     -0.67      0.00
  -22    6    7     -0.26      0.00
  -20    6    7      0.71      0.00
  -18    6    7      1.66      0.00
  -16    6    7      2.00      0.00
  -14    6    7      1.61      0.00
  -12    6    7      0.92      0.00
  -10    6    7      0.53      0.00
   -8    6    7      0.75      0.00
   -6    6    7      1.36      0.00
   -4    6    7      1.92      0.00
   -2    6    7      2.20      0.00
    0    6    7      2.32      0.00
    2    6    7      2.31      0.00
    4    6    7      1.86      0.00
    6    6    7      0.77      0.00
    8    6    7     -0.61      0.00
   10    6    7     -1.52      0.00
  -23    7    7      0.96      0.00
  -21    7    7      1.10      0.00
  -19    7    7      0.49      0.00
  -17    7    7     -0.40      0.00
  -15    7    7     -0.61      0.00
  -13    7    7      0.25      0.00
  -11    7    7      1.67      0.00
   -9    7    7      2.93      0.00
   -7    7    7      3.81      0.00
   -5    7    7      4.40      0.00
   -3    7    7      4.60      0.00
   -1    7    7      4.26      0.00
    1    7    7      3.73      0.00
    3    7    7      3.69      0.00
    5    7    7      4.25      0.00
    7    7    7      4.55      0.00
    9    7    7      3.71      0.00
  -22    8    7     -4.63      0.00
  -20    8    7     -6.58      0.00
  -18    8    7     -7.66      0.00
  -16    8    7     -8.10      0.00
  -14    8    7     -8.39      0.00
  -12    8    7     -8.66      0.00
  -10    8    7     -8.81      0.00
   -8    8    7     -8.66      0.00
   -6    8    7     -7.95      0.00
   -4    8    7     -6.22      0.00
   -2    8    7     -3.45      0.00
    0    8    7     -0.50      0.00
    2    8    7      1.30      0.00
    4    8    7      1.49      0.00
    6    8    7      0.83      0.00
    8    8    7      0.39      0.00
  -19    9    7      0.32      0.00
  -17    9    7      0.58      0.00
  -15    9    7      0.83      0.00
  -13    9    7      0.86      0.00
  -11    9    7      0.61      0.00
   -9    9    7      0.26      0.00
   -7    9    7     -0.08      0.00
   -5    9    7     -0.55      0.00
   -3    9    7     -1.17      0.00
   -1    9    7     -1.65      0.00
    1    9    7     -1.71      0.00
    3    9    7     -1.54      0.00
    5    9    7     -1.65      0.00
    7    9    7     -2.03      0.00
  -18   10    7      3.68      0.00
  -16   10    7      4.90      0.00
  -14   10    7      5.81      0.00
  -12   10    7      6.23      0.00
  -10   10    7      6.05      0.00
   -8   10    7      5.45      0.00
   -6   10    7      4.58      0.00
   -4   10    7      3.29      0.00
   -2   10    7      1.34      0.00
    0   10    7     -0.94      0.00
    2   10    7     -2.59      0.00
    4   10    7     -2.85      0.00
    6   10    7     -1.94      0.00
  -17   11    7      0.77      0.00
  -15   11    7      0.42      0.00
  -13   11    7     -0.03      0.00
  -11   11    7     -0.27      0.00
   -9   11    7     -0.55      0.00
   -7   11    7     -1.24      0.00
   -5   11    7     -2.16      0.00
   -3   11    7     -2.63      0.00
   -1   11    7     -2.36      0.00
    1   11    7     -1.72      0.00
    3   11    7     -1.21      0.00
  -14   12    7     -0.33      0.00
  -12   12    7     -0.17      0.00
  -10   12    7      0.08      0.00
   -8   12    7      0.48      0.00
   -6   12    7      0.94      0.00
   -4   12    7      1.20      0.00
   -2   12    7      1.13      0.00
    0   12    7      0.93      0.00
   -7   13    7     -0.82      0.00
   -5   13    7     -0.20      0.00
  -26    0    8      6.37      0.00
  -24    0    8      9.21      0.00
  -22    0    8     11.45      0.00
  -20    0    8     13.27      0.00
  -18    0    8     14.99      0.00
  -16    0    8     16.25      0.00
  -14    0    8     16.46      0.00
  -12    0    8     15.56      0.00
  -10    0    8     14.08      0.00
   -8    0    8     12.25      0.00
   -6    0    8      9.60      0.00
   -4    0    8      5.73      0.00
   -2    0    8      1.17      0.00
    0    0    8     -2.81      0.00
    2    0    8     -5.07      0.00
    4    0    8     -5.45      0.00
    6    0    8     -4.58      0.00
    8    0    8     -3.39      0.00
   10    0    8     -2.44      0.00
   12    0    8     -1.79      0.00
  -25    1    8      0.29      0.00
  -23    1    8      0.49      0.00
  -21    1    8      0.81      0.00
  -19    1    8      0.87      0.00
  -17    1    8      0.34      0.00
  -15    1    8     -0.66      0.00
  -13    1    8     -1.71      0.00
  -11    1    8     -2.57      0.00
   -9    1    8     -3.28      0.00
   -7    1    8     -3.98      0.00
   -5    1    8     -4.57      0.00
   -3    1    8     -4.82      0.00
   -1    1    8     -4.61      0.00
    1    1    8     -4.09      0.00
    3    1    8     -3.45      0.00
    5    1    8     -2.73      0.00
    7    1    8     -1.85      0.00
    9    1    8     -0.85      0.00
   11    1    8     -0.02      0.00
  -26    2    8     -2.35      0.00
  -24    2    8     -3.63      0.00
  -22    2    8     -4.96      0.00
  -20    2    8     -6.65      0.00
  -18    2    8     -8.56      0.00
  -16    2    8     -9.82      0.00
  -14    2    8     -9.77      0.00
  -12    2    8     -8.63      0.00
  -10    2    8     -7.16      0.00
   -8    2    8     -5.71      0.00
   -6    2    8     -4.00      0.00
   -4    2    8     -1.88      0.00
   -2    2    8      0.27      0.00
    0    2    8      1.82      0.00
    2    2    8      2.52      0.00
    4    2    8      2.52      0.00
    6    2    8      2.02      0.00
    8    2    8      1.22      0.00
   10    2    8      0.47      0.00
   12    2    8      0.05      0.00
  -25    3    8     -1.18      0.00
  -23    3    8     -1.76      0.00
  -21    3    8     -2.48      0.00
  -19    3    8     -2.57      0.00
  -17    3    8     -1.57      0.00
  -15    3    8      0.17      0.00
  -13    3    8      1.96      0.00
  -11    3    8      3.44      0.00
   -9    3    8      4.62      0.00
   -7    3    8      5.56      0.00
   -5    3    8      6.15      0.00
   -3    3    8      6.25      0.00
   -1    3    8      5.87      0.00
    1    3    8      5.20      0.00
    3    3    8      4.41      0.00
    5    3    8      3.64      0.00
    7    3    8      2.83      0.00
    9    3    8      1.89      0.00
   11    3    8      0.87      0.00
  -24    4    8     -2.46      0.00
  -22    4    8     -2.96      0.00
  -20    4    8     -2.12      0.00
  -18    4    8     -0.66      0.00
  -16    4    8      0.04      0.00
  -14    4    8     -0.63      0.00
  -12    4    8     -1.97      0.00
  -10    4    8     -2.77      0.00
   -8    4    8     -2.52      0.00
   -6    4    8     -1.48      0.00
   -4    4    8     -0.06      0.00
   -2    4    8      1.45      0.00
    0    4    8      2.61      0.00
    2    4    8      2.77      0.00
    4    4    8      1.70      0.00
    6    4    8      0.14      0.00
    8    4    8     -0.83      0.00
   10    4    8     -0.81      0.00
  -25    5    8      0.60      0.00
  -23    5    8      1.95      0.00
  -21    5    8      2.96      0.00
  -19    5    8      3.03      0.00
  -17    5    8      2.50      0.00
  -15    5    8      2.16      0.00
  -13    5    8      2.27      0.00
  -11    5    8      2.35      0.00
   -9    5    8      2.01      0.00
   -7    5    8      1.34      0.00
   -5    5    8      0.62      0.00
   -3    5    8     -0.05      0.00
   -1    5    8     -0.53      0.00
    1    5    8     -0.46      0.00
    3    5    8      0.29      0.00
    5    5    8      1.13      0.00
    7    5    8      1.23      0.00
    9    5    8      0.50      0.00
  -24    6    8      0.18      0.00
  -22    6    8     -0.44      0.00
  -20    6    8     -1.50      0.00
  -18    6    8     -2.42      0.00
  -16    6    8     -2.63      0.00
  -14    6    8     -2.08      0.00
  -12    6    8     -1.29      0.00
  -10    6    8     -0.97      0.00
   -8    6    8     -1.38      0.00
   -6    6    8     -2.12      0.00
   -4    6    8     -2.63      0.00
   -2    6    8     -2.74      0.00
    0    6    8     -2.57      0.00
    2    6    8     -2.10      0.00
    4    6    8     -1.10      0.00
    6    6    8      0.33      0.00
    8    6    8      1.56      0.00
  -23    7    8     -1.25      0.00
  -21    7    8     -1.29      0.00
  -19    7    8     -0.57      0.00
  -17    7    8      0.10      0.00
  -15    7    8     -0.22      0.00
  -13    7    8     -1.57      0.00
  -11    7    8     -3.11      0.00
   -9    7    8     -4.14      0.00
   -7    7    8     -4.62      0.00
   -5    7    8     -4.75      0.00
   -3    7    8     -4.52      0.00
   -1    7    8     -3.94      0.00
    1    7    8     -3.52      0.00
    3    7    8     -3.81      0.00
    5    7    8     -4.49      0.00
    7    7    8     -4.51      0.00
    9    7    8     -3.25      0.00
  -22    8    8      5.17      0.00
  -20    8    8      6.62      0.00
  -18    8    8      7.24      0.00
  -16    8    8      7.46      0.00
  -14    8    8      7.58      0.00
  -12    8    8      7.55      0.00
  -10    8    8      7.27      0.00
   -8    8    8      6.71      0.00
   -6    8    8      5.66      0.00
   -4    8    8      3.75      0.00
   -2    8    8      1.18      0.00
    0    8    8     -1.03      0.00
    2    8    8     -1.82      0.00
    4    8    8     -1.23      0.00
    6    8    8     -0.28      0.00
  -19    9    8     -0.38      0.00
  -17    9    8     -0.65      0.00
  -15    9    8     -0.77      0.00
  -13    9    8     -0.50      0.00
  -11    9    8      0.00      0.00
   -9    9    8      0.40      0.00
   -7    9    8      0.64      0.00
   -5    9    8      0.94      0.00
   -3    9    8      1.35      0.00
   -1    9    8      1.57      0.00
    1    9    8      1.46      0.00
    3    9    8      1.34      0.00
    5    9    8      1.53      0.00
  -18   10    8     -2.96      0.00
  -16   10    8     -3.77      0.00
  -14   10    8     -4.39      0.00
  -12   10    8     -4.58      0.00
  -10   10    8     -4.23      0.00
   -8   10    8     -3.50      0.00
   -6   10    8     -2.52      0.00
   -4   10    8     -1.14      0.00
   -2   10    8      0.72      0.00
    0   10    8      2.52      0.00
    2   10    8      3.30      0.00
    4   10    8      2.68      0.00
  -15   11    8     -0.18      0.00
  -13   11    8      0.42      0.00
  -11   11    8      0.83      0.00
   -9   11    8      1.34      0.00
   -7   11    8      2.16      0.00
   -5   11    8      2.89      0.00
   -3   11    8      2.92      0.00
   -1   11    8      2.25      0.00
    1   11    8      1.45      0.00
  -12   12    8     -0.62      0.00
  -10   12    8     -0.92      0.00
   -8   12    8     -1.33      0.00
   -6   12    8     -1.69      0.00
   -4   12    8     -1.78      0.00
   -2   12    8     -1.55      0.00
  -26    0    9     -6.31      0.00
  -24    0    9     -8.74      0.00
  -22    0    9    -10.73      0.00
  -20    0    9    -12.33      0.00
  -18    0    9    -13.38      0.00
  -16    0    9    -13.40      0.00
  -14    0    9    -12.11      0.00
  -12    0    9     -9.96      0.00
  -10    0    9     -7.71      0.00
   -8    0    9     -5.59      0.00
   -6    0    9     -3.17      0.00
   -4    0    9     -0.16      0.00
   -2    0    9      3.01      0.00
    0    0    9      5.38      0.00
    2    0    9      6.20      0.00
    4    0    9      5.50      0.00
    6    0    9      4.03      0.00
    8    0    9      2.65      0.00
   10    0    9      1.81      0.00
  -25    1    9     -0.18      0.00
  -23    1    9     -0.11      0.00
  -21    1    9     -0.07      0.00
  -19    1    9      0.24      0.00
  -17    1    9      1.01      0.00
  -15    1    9      2.06      0.00
  -13    1    9      3.03      0.00
  -11    1    9      3.74      0.00
   -9    1    9      4.26      0.00
   -7    1    9      4.71      0.00
   -5    1    9      4.96      0.00
   -3    1    9      4.80      0.00
   -1    1    9      4.18      0.00
    1    1    9      3.31      0.00
    3    1    9      2.46      0.00
    5    1    9      1.69      0.00
    7    1    9      0.90      0.00
    9    1    9      0.12      0.00
  -26    2    9      2.18      0.00
  -24    2    9      3.30      0.00
  -22    2    9      4.75      0.00
  -20    2    9      6.59      0.00
  -18    2    9      8.18      0.00
  -16    2    9      8.56      0.00
  -14    2    9      7.48      0.00
  -12    2    9      5.67      0.00
  -10    2    9      3.98      0.00
   -8    2    9      2.61      0.00
   -6    2    9      1.18      0.00
   -4    2    9     -0.46      0.00
   -2    2    9     -1.94      0.00
    0    2    9     -2.83      0.00
    2    2    9     -2.99      0.00
    4    2    9     -2.51      0.00
    6    2    9     -1.60      0.00
    8    2    9     -0.59      0.00
   10    2    9      0.10      0.00
  -25    3    9      1.22      0.00
  -23    3    9      1.35      0.00
  -21    3    9      1.32      0.00
  -19    3    9      0.67      0.00
  -17    3    9     -0.72      0.00
  -15    3    9     -2.45      0.00
  -13    3    9     -4.03      0.00
  -11    3    9     -5.21      0.00
   -9    3    9     -6.02      0.00
   -7    3    9     -6.47      0.00
   -5    3    9     -6.48      0.00
   -3    3    9     -5.98      0.00
   -1    3    9     -5.06      0.00
    1    3    9     -4.00      0.00
    3    3    9     -3.13      0.00
    5    3    9     -2.54      0.00
    7    3    9     -2.01      0.00
    9    3    9     -1.29      0.00
  -24    4    9      2.93      0.00
  -22    4    9      2.99      0.00
  -20    4    9      1.71      0.00
  -18    4    9      0.18      0.00
  -16    4    9     -0.27      0.00
  -14    4    9      0.53      0.00
  -12    4    9      1.51      0.00
  -10    4    9      1.60      0.00
   -8    4    9      0.70      0.00
   -6    4    9     -0.57      0.00
   -4    4    9     -1.72      0.00
   -2    4    9     -2.59      0.00
    0    4    9     -2.85      0.00
    2    4    9     -2.15      0.00
    4    4    9     -0.65      0.00
    6    4    9      0.72      0.00
    8    4    9      1.14      0.00
  -25    5    9     -1.51      0.00
  -23    5    9     -2.76      0.00
  -21    5    9     -3.30      0.00
  -19    5    9     -2.95      0.00
  -17    5    9     -2.36      0.00
  -15    5    9     -2.16      0.00
  -13    5    9     -2.21      0.00
  -11    5    9     -1.99      0.00
   -9    5    9     -1.37      0.00
   -7    5    9     -0.68      0.00
   -5    5    9     -0.14      0.00
   -3    5    9      0.26      0.00
   -1    5    9      0.42      0.00
    1    5    9      0.10      0.00
    3    5    9     -0.59      0.00
    5    5    9     -1.04      0.00
    7    5    9     -0.72      0.00
    9    5    9      0.08      0.00
  -24    6    9      0.29      0.00
  -22    6    9      0.96      0.00
  -20    6    9      1.96      0.00
  -18    6    9      2.73      0.00
  -16    6    9      2.73      0.00
  -14    6    9      2.02      0.00
  -12    6    9      1.29      0.00
  -10    6    9      1.24      0.00
   -8    6    9      1.90      0.00
   -6    6    9      2.63      0.00
   -4    6    9      2.88      0.00
   -2    6    9      2.60      0.00
    0    6    9      2.01      0.00
    2    6    9      1.13      0.00
    4    6    9     -0.10      0.00
    6    6    9     -1.37      0.00
    8    6    9     -2.01      0.00
  -23    7    9      1.44      0.00
  -21    7    9      1.48      0.00
  -19    7    9      0.95      0.00
  -17    7    9      0.77      0.00
  -15    7    9      1.64      0.00
  -13    7    9      3.15      0.00
  -11    7    9      4.35      0.00
   -9    7    9      4.83      0.00
   -7    7    9      4.85      0.00
   -5    7    9      4.69      0.00
   -3    7    9      4.25      0.00
   -1    7    9      3.63      0.00
    1    7    9      3.33      0.00
    3    7    9      3.69      0.00
    5    7    9      4.12      0.00
    7    7    9      3.67      0.00
  -22    8    9     -5.26      0.00
  -20    8    9     -6.31      0.00
  -18    8    9     -6.73      0.00
  -16    8    9     -6.81      0.00
  -14    8    9     -6.64      0.00
  -12    8    9     -6.15      0.00
  -10    8    9     -5.45      0.00
   -8    8    9     -4.66      0.00
   -6    8    9     -3.56      0.00
   -4    8    9     -1.82      0.00
   -2    8    9      0.22      0.00
    0    8    9      1.58      0.00
    2    8    9      1.57      0.00
    4    8    9      0.59      0.00
    6    8    9     -0.31      0.00
  -21    9    9      0.20      0.00
  -19    9    9      0.41      0.00
  -17    9    9      0.58      0.00
  -15    9    9      0.40      0.00
  -13    9    9     -0.20      0.00
  -11    9    9     -0.81      0.00
   -9    9    9     -1.06      0.00
   -7    9    9     -1.05      0.00
   -5    9    9     -1.12      0.00
   -3    9    9     -1.28      0.00
   -1    9    9     -1.27      0.00
    1    9    9     -1.05      0.00
    3    9    9     -0.97      0.00
  -18   10    9      2.22      0.00
  -16   10    9      2.82      0.00
  -14   10    9      3.24      0.00
  -12   10    9      3.19      0.00
  -10   10    9      2.64      0.00
   -8   10    9      1.84      0.00
   -6   10    9      0.89      0.00
   -4   10    9     -0.38      0.00
   -2   10    9     -1.91      0.00
    0   10    9     -3.06      0.00
    2   10    9     -3.07      0.00
  -15   11    9     -0.26      0.00
  -13   11    9     -0.83      0.00
  -11   11    9     -1.24      0.00
   -9   11    9     -1.86      0.00
   -7   11    9     -2.68      0.00
   -5   11    9     -3.15      0.00
   -3   11    9     -2.81      0.00
   -1   11    9     -1.94      0.00
  -12   12    9      1.15      0.00
  -10   12    9      1.42      0.00
   -8   12    9      1.79      0.00
   -6   12    9      2.04      0.00
   -4   12    9      1.97      0.00
  -26    0   10      5.54      0.00
  -24    0   10      7.72      0.00
  -22    0   10      9.63      0.00
  -20    0   10     10.95      0.00
  -18    0   10     11.16      0.00
  -16    0   10      9.87      0.00
  -14    0   10      7.36      0.00
  -12    0   10      4.54      0.00
  -10    0   10      2.26      0.00
   -8    0   10      0.57      0.00
   -6    0   10     -1.04      0.00
   -4    0   10     -2.93      0.00
   -2    0   10     -4.78      0.00
    0    0   10     -5.88      0.00
    2    0   10     -5.73      0.00
    4    0   10     -4.51      0.00
    6    0   10     -2.97      0.00
    8    0   10     -1.83      0.00
  -27    1   10      0.32      0.00
  -25    1   10     -0.03      0.00
  -23    1   10     -0.40      0.00
  -21    1   10     -0.79      0.00
  -19    1   10     -1.36      0.00
  -17    1   10     -2.19      0.00
  -15    1   10     -3.10      0.00
  -13    1   10     -3.82      0.00
  -11    1   10     -4.26      0.00
   -9    1   10     -4.57      0.00
   -7    1   10     -4.81      0.00
   -5    1   10     -4.81      0.00
   -3    1   10     -4.35      0.00
   -1    1   10     -3.44      0.00
    1    1   10     -2.38      0.00
    3    1   10     -1.47      0.00
    5    1   10     -0.76      0.00
    7    1   10     -0.13      0.00
    9    1   10      0.37      0.00
  -26    2   10     -1.83      0.00
  -24    2   10     -3.01      0.00
  -22    2   10     -4.70      0.00
  -20    2   10     -6.49      0.00
  -18    2   10     -7.41      0.00
  -16    2   10     -6.72      0.00
  -14    2   10     -4.78      0.00
  -12    2   10     -2.70      0.00
  -10    2   10     -1.22      0.00
   -8    2   10     -0.24      0.00
   -6    2   10      0.72      0.00
   -4    2   10      1.81      0.00
   -2    2   10      2.69      0.00
    0    2   10      3.01      0.00
    2    2   10      2.69      0.00
    4    2   10      1.85      0.00
    6    2   10      0.78      0.00
    8    2   10     -0.12      0.00
  -25    3   10     -0.81      0.00
  -23    3   10     -0.35      0.00
  -21    3   10      0.36      0.00
  -19    3   10      1.41      0.00
  -17    3   10      2.72      0.00
  -15    3   10      4.02      0.00
  -13    3   10      5.06      0.00
  -11    3   10      5.77      0.00
   -9    3   10      6.16      0.00
   -7    3   10      6.24      0.00
   -5    3   10      5.93      0.00
   -3    3   10      5.14      0.00
   -1    3   10      4.02      0.00
    1    3   10      2.93      0.00
    3    3   10      2.20      0.00
    5    3   10      1.82      0.00
    7    3   10      1.44      0.00
  -26    4   10     -2.14      0.00
  -24    4   10     -3.02      0.00
  -22    4   10     -2.61      0.00
  -20    4   10     -1.09      0.00
  -18    4   10      0.25      0.00
  -16    4   10      0.36      0.00
  -14    4   10     -0.41      0.00
  -12    4   10     -0.85      0.00
  -10    4   10     -0.29      0.00
   -8    4   10      0.85      0.00
   -6    4   10      1.81      0.00
   -4    4   10      2.29      0.00
   -2    4   10      2.37      0.00
    0    4   10      1.98      0.00
    2    4   10      0.97      0.00
    4    4   10     -0.30      0.00
    6    4   10     -1.05      0.00
    8    4   10     -0.89      0.00
  -25    5   10      1.97      0.00
  -23    5   10      2.87      0.00
  -21    5   10      2.97      0.00
  -19    5   10      2.50      0.00
  -17    5   10      2.14      0.00
  -15    5   10      2.13      0.00
  -13    5   10      2.06      0.00
  -11    5   10      1.58      0.00
   -9    5   10      0.88      0.00
   -7    5   10      0.38      0.00
   -5    5   10      0.12      0.00
   -3    5   10     -0.09      0.00
   -1    5   10     -0.20      0.00
    1    5   10     -0.03      0.00
    3    5   10      0.30      0.00
    5    5   10      0.32      0.00
    7    5   10     -0.15      0.00
  -24    6   10     -0.50      0.00
  -22    6   10     -1.12      0.00
  -20    6   10     -2.01      0.00
  -18    6   10     -2.60      0.00
  -16    6   10     -2.41      0.00
  -14    6   10     -1.66      0.00
  -12    6   10     -1.14      0.00
  -10    6   10     -1.41      0.00
   -8    6   10     -2.16      0.00
   -6    6   10     -2.63      0.00
   -4    6   10     -2.40      0.00
   -2    6   10     -1.67      0.00
    0    6   10     -0.79      0.00
    2    6   10      0.17      0.00
    4    6   10      1.17      0.00
    6    6   10      1.85      0.00
  -23    7   10     -1.64      0.00
  -21    7   10     -1.81      0.00
  -19    7   10     -1.65      0.00
  -17    7   10     -1.99      0.00
  -15    7   10     -3.09      0.00
  -13    7   10     -4.29      0.00
  -11    7   10     -4.85      0.00
   -9    7   10     -4.80      0.00
   -7    7   10     -4.62      0.00
   -5    7   10     -4.41      0.00
   -3    7   10     -3.94      0.00
   -1    7   10     -3.25      0.00
    1    7   10     -2.86      0.00
    3    7   10     -2.96      0.00
    5    7   10     -2.95      0.00
  -22    8   10      5.03      0.00
  -20    8   10      5.90      0.00
  -18    8   10      6.21      0.00
  -16    8   10      6.06      0.00
  -14    8   10      5.41      0.00
  -12    8   10      4.40      0.00
  -10    8   10      3.46      0.00
   -8    8   10      2.74      0.00
   -6    8   10      1.90      0.00
   -4    8   10      0.59      0.00
   -2    8   10     -0.83      0.00
    0    8   10     -1.50      0.00
    2    8   10     -1.05      0.00
    4    8   10     -0.06      0.00
  -19    9   10     -0.40      0.00
  -17    9   10     -0.33      0.00
  -15    9   10      0.22      0.00
  -13    9   10      1.04      0.00
  -11    9   10      1.55      0.00
   -9    9   10      1.51      0.00
   -7    9   10      1.24      0.00
   -5    9   10      1.11      0.00
   -3    9   10      1.05      0.00
   -1    9   10      0.84      0.00
    1    9   10      0.56      0.00
  -18   10   10     -1.69      0.00
  -16   10   10     -2.15      0.00
  -14   10   10     -2.31      0.00
  -12   10   10     -1.96      0.00
  -10   10   10     -1.27      0.00
   -8   10   10     -0.55      0.00
   -6   10   10      0.18      0.00
   -4   10   10      1.15      0.00
   -2   10   10      2.24      0.00
    0   10   10      2.81      0.00
  -15   11   10      0.68      0.00
  -13   11   10      1.00      0.00
  -11   11   10      1.32      0.00
   -9   11   10      1.96      0.00
   -7   11   10      2.71      0.00
   -5   11   10      2.93      0.00
   -3   11   10      2.38      0.00
  -26    0   11     -4.37      0.00
  -24    0   11     -6.46      0.00
  -22    0   11     -8.32      0.00
  -20    0   11     -9.20      0.00
  -18    0   11     -8.46      0.00
  -16    0   11     -6.10      0.00
  -14    0   11     -2.98      0.00
  -12    0   11     -0.28      0.00
  -10    0   11      1.37      0.00
   -8    0   11      2.19      0.00
   -6    0   11      2.86      0.00
   -4    0   11      3.78      0.00
   -2    0   11      4.68      0.00
    0    0   11      5.00      0.00
    2    0   11      4.42      0.00
    4    0   11      3.21      0.00
    6    0   11      2.00      0.00
  -27    1   11     -0.25      0.00
  -25    1   11      0.30      0.00
  -23    1   11      0.93      0.00
  -21    1   11      1.56      0.00
  -19    1   11      2.24      0.00
  -17    1   11      2.99      0.00
  -15    1   11      3.66      0.00
  -13    1   11      4.11      0.00
  -11    1   11      4.35      0.00
   -9    1   11      4.52      0.00
   -7    1   11      4.62      0.00
   -5    1   11      4.44      0.00
   -3    1   11      3.74      0.00
   -1    1   11      2.64      0.00
    1    1   11      1.51      0.00
    3    1   11      0.62      0.00
    5    1   11      0.02      0.00
    7    1   11     -0.38      0.00
  -26    2   11      1.53      0.00
  -24    2   11      2.92      0.00
  -22    2   11      4.74      0.00
  -20    2   11      6.16      0.00
  -18    2   11      6.13      0.00
  -16    2   11      4.47      0.00
  -14    2   11      2.10      0.00
  -12    2   11      0.24      0.00
  -10    2   11     -0.69      0.00
   -8    2   11     -1.14      0.00
   -6    2   11     -1.67      0.00
   -4    2   11     -2.30      0.00
   -2    2   11     -2.70      0.00
    0    2   11     -2.58      0.00
    2    2   11     -1.95      0.00
    4    2   11     -1.00      0.00
    6    2   11     -0.05      0.00
  -25    3   11      0.01      0.00
  -23    3   11     -0.98      0.00
  -21    3   11     -2.03      0.00
  -19    3   11     -3.03      0.00
  -17    3   11     -3.89      0.00
  -15    3   11     -4.60      0.00
  -13    3   11     -5.15      0.00
  -11    3   11     -5.52      0.00
   -9    3   11     -5.69      0.00
   -7    3   11     -5.61      0.00
   -5    3   11     -5.16      0.00
   -3    3   11     -4.27      0.00
   -1    3   11     -3.14      0.00
    1    3   11     -2.15      0.00
    3    3   11     -1.55      0.00
    5    3   11     -1.25      0.00
  -26    4   11      2.20      0.00
  -24    4   11      2.63      0.00
  -22    4   11      1.81      0.00
  -20    4   11      0.30      0.00
  -18    4   11     -0.63      0.00
  -16    4   11     -0.43      0.00
  -14    4   11      0.19      0.00
  -12    4   11      0.15      0.00
  -10    4   11     -0.71      0.00
   -8    4   11     -1.58      0.00
   -6    4   11     -1.85      0.00
   -4    4   11     -1.60      0.00
   -2    4   11     -1.20      0.00
    0    4   11     -0.66      0.00
    2    4   11      0.08      0.00
    4    4   11      0.72      0.00
    6    4   11      0.82      0.00
  -25    5   11     -1.84      0.00
  -23    5   11     -2.34      0.00
  -21    5   11     -2.24      0.00
  -19    5   11     -1.94      0.00
  -17    5   11     -1.90      0.00
  -15    5   11     -1.98      0.00
  -13    5   11     -1.73      0.00
  -11    5   11     -1.10      0.00
   -9    5   11     -0.56      0.00
   -7    5   11     -0.38      0.00
   -5    5   11     -0.34      0.00
   -3    5   11     -0.12      0.00
   -1    5   11      0.22      0.00
    1    5   11      0.40      0.00
    3    5   11      0.43      0.00
    5    5   11      0.58      0.00
  -24    6   11      0.39      0.00
  -22    6   11      1.00      0.00
  -20    6   11      1.83      0.00
  -18    6   11      2.26      0.00
  -16    6   11      1.92      0.00
  -14    6   11      1.21      0.00
  -12    6   11      0.94      0.00
  -10    6   11      1.38      0.00
   -8    6   11      1.97      0.00
   -6    6   11      1.97      0.00
   -4    6   11      1.27      0.00
   -2    6   11      0.31      0.00
    0    6   11     -0.53      0.00
    2    6   11     -1.18      0.00
    4    6   11     -1.61      0.00
  -23    7   11      1.88      0.00
  -21    7   11      2.22      0.00
  -19    7   11      2.38      0.00
  -17    7   11      2.97      0.00
  -15    7   11      3.90      0.00
  -13    7   11      4.50      0.00
  -11    7   11      4.47      0.00
   -9    7   11      4.22      0.00
   -7    7   11      4.15      0.00
   -5    7   11      4.03      0.00
   -3    7   11      3.44      0.00
   -1    7   11      2.52      0.00
    1    7   11      1.85      0.00
    3    7   11      1.60      0.00
  -22    8   11     -4.65      0.00
  -20    8   11     -5.43      0.00
  -18    8   11     -5.56      0.00
  -16    8   11     -4.97      0.00
  -14    8   11     -3.76      0.00
  -12    8   11     -2.42      0.00
  -10    8   11     -1.56      0.00
   -8    8   11     -1.21      0.00
   -6    8   11     -0.80      0.00
   -4    8   11      0.04      0.00
   -2    8   11      0.95      0.00
    0    8   11      1.20      0.00
    2    8   11      0.62      0.00
  -19    9   11      0.33      0.00
  -17    9   11     -0.04      0.00
  -15    9   11     -0.90      0.00
  -13    9   11     -1.74      0.00
  -11    9   11     -1.99      0.00
   -9    9   11     -1.65      0.00
   -7    9   11     -1.19      0.00
   -5    9   11     -0.93      0.00
   -3    9   11     -0.71      0.00
   -1    9   11     -0.37      0.00
  -18   10   11      1.35      0.00
  -16   10   11      1.58      0.00
  -14   10   11      1.39      0.00
  -12   10   11      0.80      0.00
  -10   10   11      0.15      0.00
   -8   10   11     -0.29      0.00
   -6   10   11     -0.68      0.00
   -4   10   11     -1.30      0.00
   -2   10   11     -1.97      0.00
  -13   11   11     -0.76      0.00
  -11   11   11     -1.01      0.00
   -9   11   11     -1.67      0.00
   -7   11   11     -2.32      0.00
  -26    0   12      3.10      0.00
  -24    0   12      5.18      0.00
  -22    0   12      6.87      0.00
  -20    0   12      7.19      0.00
  -18    0   12      5.67      0.00
  -16    0   12      2.86      0.00
  -14    0   12     -0.04      0.00
  -12    0   12     -1.96      0.00
  -10    0   12     -2.67      0.00
   -8    0   12     -2.73      0.00
   -6    0   12     -2.84      0.00
   -4    0   12     -3.23      0.00
   -2    0   12     -3.65      0.00
    0    0   12     -3.65      0.00
    2    0   12     -3.06      0.00
    4    0   12     -2.17      0.00
  -27    1   12      0.13      0.00
  -25    1   12     -0.59      0.00
  -23    1   12     -1.40      0.00
  -21    1   12     -2.16      0.00
  -19    1   12     -2.84      0.00
  -17    1   12     -3.46      0.00
  -15    1   12     -3.95      0.00
  -13    1   12     -4.23      0.00
  -11    1   12     -4.35      0.00
   -9    1   12     -4.40      0.00
   -7    1   12     -4.34      0.00
   -5    1   12     -3.92      0.00
   -3    1   12     -3.01      0.00
   -1    1   12     -1.82      0.00
    1    1   12     -0.72      0.00
    3    1   12      0.04      0.00
    5    1   12      0.43      0.00
  -26    2   12     -1.38      0.00
  -24    2   12     -2.95      0.00
  -22    2   12     -4.64      0.00
  -20    2   12     -5.37      0.00
  -18    2   12     -4.40      0.00
  -16    2   12     -2.17      0.00
  -14    2   12      0.05      0.00
  -12    2   12      1.27      0.00
  -10    2   12      1.55      0.00
   -8    2   12      1.60      0.00
   -6    2   12      1.88      0.00
   -4    2   12      2.24      0.00
   -2    2   12      2.30      0.00
    0    2   12      1.92      0.00
    2    2   12      1.20      0.00
    4    2   12      0.37      0.00
  -25    3   12      0.90      0.00
  -23    3   12      2.14      0.00
  -21    3   12      3.15      0.00
  -19    3   12      3.78      0.00
  -17    3   12      4.18      0.00
  -15    3   12      4.53      0.00
  -13    3   12      4.87      0.00
  -11    3   12      5.13      0.00
   -9    3   12      5.20      0.00
   -7    3   12      4.98      0.00
   -5    3   12      4.39      0.00
   -3    3   12      3.44      0.00
   -1    3   12      2.35      0.00
    1    3   12      1.46      0.00
    3    3   12      0.94      0.00
  -26    4   12     -1.84      0.00
  -24    4   12     -1.80      0.00
  -22    4   12     -0.74      0.00
  -20    4   12      0.51      0.00
  -18    4   12      0.92      0.00
  -16    4   12      0.41      0.00
  -14    4   12     -0.08      0.00
  -12    4   12      0.22      0.00
  -10    4   12      0.97      0.00
   -8    4   12      1.29      0.00
   -6    4   12      0.91      0.00
   -4    4   12      0.27      0.00
   -2    4   12     -0.15      0.00
    0    4   12     -0.38      0.00
    2    4   12     -0.58      0.00
    4    4   12     -0.62      0.00
  -25    5   12      1.27      0.00
  -23    5   12      1.53      0.00
  -21    5   12      1.47      0.00
  -19    5   12      1.48      0.00
  -17    5   12      1.67      0.00
  -15    5   12      1.67      0.00
  -13    5   12      1.22      0.00
  -11    5   12      0.64      0.00
   -9    5   12      0.42      0.00
   -7    5   12      0.58      0.00
   -5    5   12      0.59      0.00
   -3    5   12      0.13      0.00
   -1    5   12     -0.54      0.00
    1    5   12     -0.99      0.00
    3    5   12     -1.13      0.00
  -24    6   12     -0.17      0.00
  -22    6   12     -0.86      0.00
  -20    6   12     -1.68      0.00
  -18    6   12     -1.95      0.00
  -16    6   12     -1.46      0.00
  -14    6   12     -0.79      0.00
  -12    6   12     -0.65      0.00
  -10    6   12     -1.06      0.00
   -8    6   12     -1.32      0.00
   -6    6   12     -0.90      0.00
   -4    6   12      0.02      0.00
   -2    6   12      0.89      0.00
    0    6   12      1.37      0.00
    2    6   12      1.49      0.00
  -23    7   12     -2.05      0.00
  -21    7   12     -2.43      0.00
  -19    7   12     -2.69      0.00
  -17    7   12     -3.20      0.00
  -15    7   12     -3.72      0.00
  -13    7   12     -3.79      0.00
  -11    7   12     -3.52      0.00
   -9    7   12     -3.43      0.00
   -7    7   12     -3.60      0.00
   -5    7   12     -3.44      0.00
   -3    7   12     -2.56      0.00
   -1    7   12     -1.32      0.00
    1    7   12     -0.44      0.00
  -20    8   12      4.78      0.00
  -18    8   12      4.54      0.00
  -16    8   12      3.43      0.00
  -14    8   12      1.85      0.00
  -12    8   12      0.56      0.00
  -10    8   12      0.11      0.00
   -8    8   12      0.25      0.00
   -6    8   12      0.23      0.00
   -4    8   12     -0.29      0.00
   -2    8   12     -0.87      0.00
    0    8   12     -0.89      0.00
  -19    9   12     -0.21      0.00
  -17    9   12      0.43      0.00
  -15    9   12      1.40      0.00
  -13    9   12      2.06      0.00
  -11    9   12      2.00      0.00
   -9    9   12      1.46      0.00
   -7    9   12      0.96      0.00
   -5    9   12      0.64      0.00
   -3    9   12      0.31      0.00
  -16   10   12     -0.89      0.00
  -14   10   12     -0.41      0.00
  -12   10   12      0.22      0.00
  -10   10   12      0.61      0.00
   -8   10   12      0.66      0.00
   -6   10   12      0.71      0.00
  -26    0   13     -1.99      0.00
  -24    0   13     -4.03      0.00
  -22    0   13     -5.43      0.00
  -20    0   13     -5.25      0.00
  -18    0   13     -3.43      0.00
  -16    0   13     -0.91      0.00
  -14    0   13      1.13      0.00
  -12    0   13      2.08      0.00
  -10    0   13      2.17      0.00
   -8    0   13      2.02      0.00
   -6    0   13      2.09      0.00
   -4    0   13      2.38      0.00
   -2    0   13      2.60      0.00
    0    0   13      2.49      0.00
    2    0   13      2.05      0.00
  -25    1   13      0.88      0.00
  -23    1   13      1.78      0.00
  -21    1   13      2.57      0.00
  -19    1   13      3.24      0.00
  -17    1   13      3.82      0.00
  -15    1   13      4.24      0.00
  -13    1   13      4.41      0.00
  -11    1   13      4.37      0.00
   -9    1   13      4.19      0.00
   -7    1   13      3.83      0.00
   -5    1   13      3.14      0.00
   -3    1   13      2.12      0.00
   -1    1   13      1.00      0.00
    1    1   13      0.10      0.00
    3    1   13     -0.41      0.00
  -26    2   13      1.31      0.00
  -24    2   13      2.88      0.00
  -22    2   13      4.15      0.00
  -20    2   13      4.09      0.00
  -18    2   13      2.48      0.00
  -16    2   13      0.26      0.00
  -14    2   13     -1.32      0.00
  -12    2   13     -1.75      0.00
  -10    2   13     -1.56      0.00
   -8    2   13     -1.50      0.00
   -6    2   13     -1.75      0.00
   -4    2   13     -1.98      0.00
   -2    2   13     -1.84      0.00
    0    2   13     -1.36      0.00
    2    2   13     -0.71      0.00
  -25    3   13     -1.58      0.00
  -23    3   13     -2.73      0.00
  -21    3   13     -3.44      0.00
  -19    3   13     -3.75      0.00
  -17    3   13     -3.98      0.00
  -15    3   13     -4.34      0.00
  -13    3   13     -4.74      0.00
  -11    3   13     -4.93      0.00
   -9    3   13     -4.76      0.00
   -7    3   13     -4.24      0.00
   -5    3   13     -3.43      0.00
   -3    3   13     -2.44      0.00
   -1    3   13     -1.48      0.00
    1    3   13     -0.76      0.00
  -24    4   13      0.71      0.00
  -22    4   13     -0.34      0.00
  -20    4   13     -1.12      0.00
  -18    4   13     -0.91      0.00
  -16    4   13     -0.10      0.00
  -14    4   13      0.32      0.00
  -12    4   13     -0.03      0.00
  -10    4   13     -0.50      0.00
   -8    4   13     -0.36      0.00
   -6    4   13      0.32      0.00
   -4    4   13      0.91      0.00
   -2    4   13      1.03      0.00
    0    4   13      0.85      0.00
    2    4   13      0.62      0.00
  -25    5   13     -0.63      0.00
  -23    5   13     -0.82      0.00
  -21    5   13     -0.95      0.00
  -19    5   13     -1.20      0.00
  -17    5   13     -1.41      0.00
  -15    5   13     -1.22      0.00
  -13    5   13     -0.68      0.00
  -11    5   13     -0.32      0.00
   -9    5   13     -0.48      0.00
   -7    5   13     -0.84      0.00
   -5    5   13     -0.71      0.00
   -3    5   13      0.05      0.00
   -1    5   13      0.93      0.00
    1    5   13      1.38      0.00
  -22    6   13      0.97      0.00
  -20    6   13      1.73      0.00
  -18    6   13      1.74      0.00
  -16    6   13      1.04      0.00
  -14    6   13      0.35      0.00
  -12    6   13      0.25      0.00
  -10    6   13      0.52      0.00
   -8    6   13      0.50      0.00
   -6    6   13     -0.11      0.00
   -4    6   13     -0.94      0.00
   -2    6   13     -1.47      0.00
    0    6   13     -1.48      0.00
  -21    7   13      2.18      0.00
  -19    7   13      2.31      0.00
  -17    7   13      2.59      0.00
  -15    7   13      2.75      0.00
  -13    7   13      2.61      0.00
  -11    7   13      2.47      0.00
   -9    7   13      2.68      0.00
   -7    7   13      2.92      0.00
   -5    7   13      2.51      0.00
   -3    7   13      1.30      0.00
   -1    7   13     -0.05      0.00
  -20    8   13     -3.80      0.00
  -18    8   13     -3.13      0.00
  -16    8   13     -1.68      0.00
  -14    8   13     -0.11      0.00
  -12    8   13      0.76      0.00
  -10    8   13      0.66      0.00
   -8    8   13      0.14      0.00
   -6    8   13     -0.02      0.00
   -4    8   13      0.34      0.00
  -17    9   13     -0.68      0.00
  -15    9   13     -1.55      0.00
  -13    9   13     -1.92      0.00
  -11    9   13     -1.63      0.00
   -9    9   13     -1.06      0.00
   -7    9   13     -0.61      0.00
  -12   10   13     -0.89      0.00
  -26    0   14      1.21      0.00
  -24    0   14      3.10      0.00
  -22    0   14      4.16      0.00
  -20    0   14      3.72      0.00
  -18    0   14      2.15      0.00
  -16    0   14      0.43      0.00
  -14    0   14     -0.64      0.00
  -12    0   14     -1.01      0.00
  -10    0   14     -1.11      0.00
   -8    0   14     -1.31      0.00
   -6    0   14     -1.62      0.00
   -4    0   14     -1.85      0.00
   -2    0   14     -1.84      0.00
    0    0   14     -1.63      0.00
  -25    1   14     -1.17      0.00
  -23    1   14     -2.09      0.00
  -21    1   14     -2.88      0.00
  -19    1   14     -3.58      0.00
  -17    1   14     -4.18      0.00
  -15    1   14     -4.54      0.00
  -13    1   14     -4.52      0.00
  -11    1   14     -4.15      0.00
   -9    1   14     -3.59      0.00
   -7    1   14     -2.90      0.00
   -5    1   14     -2.09      0.00
   -3    1   14     -1.18      0.00
   -1    1   14     -0.34      0.00
    1    1   14      0.22      0.00
  -26    2   14     -1.17      0.00
  -24    2   14     -2.51      0.00
  -22    2   14     -3.19      0.00
  -20    2   14     -2.50      0.00
  -18    2   14     -0.73      0.00
  -16    2   14      0.97      0.00
  -14    2   14      1.69      0.00
  -12    2   14      1.50      0.00
  -10    2   14      1.18      0.00
   -8    2   14      1.28      0.00
   -6    2   14      1.62      0.00
   -4    2   14      1.75      0.00
   -2    2   14      1.48      0.00
    0    2   14      1.00      0.00
  -25    3   14      1.79      0.00
  -23    3   14      2.65      0.00
  -21    3   14      3.08      0.00
  -19    3   14      3.32      0.00
  -17    3   14      3.74      0.00
  -15    3   14      4.35      0.00
  -13    3   14      4.76      0.00
  -11    3   14      4.65      0.00
   -9    3   14      4.00      0.00
   -7    3   14      3.09      0.00
   -5    3   14      2.16      0.00
   -3    3   14      1.33      0.00
   -1    3   14      0.65      0.00
  -24    4   14      0.33      0.00
  -22    4   14      1.14      0.00
  -20    4   14      1.27      0.00
  -18    4   14      0.45      0.00
  -16    4   14     -0.58      0.00
  -14    4   14     -0.91      0.00
  -12    4   14     -0.53      0.00
  -10    4   14     -0.22      0.00
   -8    4   14     -0.52      0.00
   -6    4   14     -1.15      0.00
   -4    4   14     -1.47      0.00
   -2    4   14     -1.30      0.00
    0    4   14     -0.89      0.00
  -23    5   14      0.48      0.00
  -21    5   14      0.77      0.00
  -19    5   14      1.08      0.00
  -17    5   14      1.13      0.00
  -15    5   14      0.75      0.00
  -13    5   14      0.25      0.00
  -11    5   14      0.20      0.00
   -9    5   14      0.67      0.00
   -7    5   14      1.03      0.00
   -5    5   14      0.66      0.00
   -3    5   14     -0.29      0.00
   -1    5   14     -1.11      0.00
  -22    6   14     -1.33      0.00
  -20    6   14     -1.88      0.00
  -18    6   14     -1.54      0.00
  -16    6   14     -0.61      0.00
  -14    6   14      0.10      0.00
  -12    6   14      0.18      0.00
  -10    6   14     -0.02      0.00
   -8    6   14      0.11      0.00
   -6    6   14      0.66      0.00
   -4    6   14      1.22      0.00
   -2    6   14      1.36      0.00
  -21    7   14     -1.41      0.00
  -19    7   14     -1.37      0.00
  -17    7   14     -1.49      0.00
  -15    7   14     -1.55      0.00
  -13    7   14     -1.50      0.00
  -11    7   14     -1.64      0.00
   -9    7   14     -2.00      0.00
   -7    7   14     -2.07      0.00
   -5    7   14     -1.33      0.00
  -18    8   14      1.61      0.00
  -16    8   14      0.18      0.00
  -14    8   14     -0.98      0.00
  -12    8   14     -1.29      0.00
  -10    8   14     -0.78      0.00
   -8    8   14     -0.16      0.00
   -6    8   14     -0.02      0.00
  -15    9   14      1.34      0.00
  -13    9   14      1.44      0.00
  -11    9   14      1.07      0.00
  -26    0   15     -0.79      0.00
  -24    0   15     -2.41      0.00
  -22    0   15     -3.16      0.00
  -20    0   15     -2.73      0.00
  -18    0   15     -1.71      0.00
  -16    0   15     -0.83      0.00
  -14    0   15     -0.35      0.00
  -12    0   15      0.04      0.00
  -10    0   15      0.62      0.00
   -8    0   15      1.26      0.00
   -6    0   15      1.62      0.00
   -4    0   15      1.55      0.00
   -2    0   15      1.22      0.00
  -25    1   15      1.46      0.00
  -23    1   15      2.32      0.00
  -21    1   15      3.09      0.00
  -19    1   15      3.81      0.00
  -17    1   15      4.38      0.00
  -15    1   15      4.55      0.00
  -13    1   15      4.17      0.00
  -11    1   15      3.38      0.00
   -9    1   15      2.48      0.00
   -7    1   15      1.67      0.00
   -5    1   15      1.01      0.00
   -3    1   15      0.45      0.00
  -24    2   15      1.82      0.00
  -22    2   15      1.95      0.00
  -20    2   15      0.94      0.00
  -18    2   15     -0.55      0.00
  -16    2   15     -1.48      0.00
  -14    2   15     -1.45      0.00
  -12    2   15     -0.99      0.00
  -10    2   15     -0.84      0.00
   -8    2   15     -1.17      0.00
   -6    2   15     -1.54      0.00
   -4    2   15     -1.53      0.00
   -2    2   15     -1.18      0.00
  -25    3   15     -1.52      0.00
  -23    3   15     -2.09      0.00
  -21    3   15     -2.42      0.00
  -19    3   15     -2.88      0.00
  -17    3   15     -3.63      0.00
  -15    3   15     -4.36      0.00
  -13    3   15     -4.51      0.00
  -11    3   15     -3.85      0.00
   -9    3   15     -2.71      0.00
   -7    3   15     -1.62      0.00
   -5    3   15     -0.87      0.00
   -3    3   15     -0.42      0.00
  -24    4   15     -1.05      0.00
  -22    4   15     -1.40      0.00
  -20    4   15     -0.87      0.00
  -18    4   15      0.39      0.00
  -16    4   15      1.41      0.00
  -14    4   15      1.49      0.00
  -12    4   15      0.95      0.00
  -10    4   15      0.62      0.00
   -8    4   15      0.89      0.00
   -6    4   15      1.35      0.00
   -4    4   15      1.47      0.00
  -23    5   15     -0.50      0.00
  -21    5   15     -0.82      0.00
  -19    5   15     -1.00      0.00
  -17    5   15     -0.83      0.00
  -15    5   15     -0.33      0.00
  -13    5   15     -0.01      0.00
  -11    5   15     -0.27      0.00
   -9    5   15     -0.87      0.00
   -7    5   15     -1.08      0.00
   -5    5   15     -0.50      0.00
  -22    6   15      1.71      0.00
  -20    6   15      1.90      0.00
  -18    6   15      1.18      0.00
  -16    6   15      0.13      0.00
  -14    6   15     -0.47      0.00
  -12    6   15     -0.43      0.00
  -10    6   15     -0.21      0.00
   -8    6   15     -0.30      0.00
   -6    6   15     -0.69      0.00
  -19    7   15      0.33      0.00
  -17    7   15      0.46      0.00
  -15    7   15      0.62      0.00
  -13    7   15      0.78      0.00
  -11    7   15      1.08      0.00
   -9    7   15      1.36      0.00
   -7    7   15      1.13      0.00
  -16    8   15      0.67      0.00
  -14    8   15      1.28      0.00
  -12    8   15      1.14      0.00
  -24    0   16      1.91      0.00
  -22    0   16      2.37      0.00
  -20    0   16      2.07      0.00
  -18    0   16      1.56      0.00
  -16    0   16      1.21      0.00
  -14    0   16      0.82      0.00
  -12    0   16      0.07      0.00
  -10    0   16     -0.93      0.00
   -8    0   16     -1.64      0.00
   -6    0   16     -1.65      0.00
   -4    0   16     -1.11      0.00
  -25    1   16     -1.66      0.00
  -23    1   16     -2.40      0.00
  -21    1   16     -3.09      0.00
  -19    1   16     -3.73      0.00
  -17    1   16     -4.12      0.00
  -15    1   16     -3.96      0.00
  -13    1   16     -3.18      0.00
  -11    1   16     -2.10      0.00
   -9    1   16     -1.14      0.00
   -7    1   16     -0.56      0.00
   -5    1   16     -0.28      0.00
  -24    2   16     -0.98      0.00
  -22    2   16     -0.71      0.00
  -20    2   16      0.30      0.00
  -18    2   16      1.26      0.00
  -16    2   16      1.47      0.00
  -14    2   16      0.99      0.00
  -12    2   16      0.56      0.00
  -10    2   16      0.68      0.00
   -8    2   16      1.14      0.00
   -6    2   16      1.39      0.00
  -23    3   16      1.40      0.00
  -21    3   16      1.80      0.00
  -19    3   16      2.51      0.00
  -17    3   16      3.43      0.00
  -15    3   16      3.99      0.00
  -13    3   16      3.65      0.00
  -11    3   16      2.50      0.00
   -9    3   16      1.18      0.00
   -7    3   16      0.32      0.00
   -5    3   16      0.04      0.00
  -22    4   16      1.12      0.00
  -20    4   16      0.10      0.00
  -18    4   16     -1.24      0.00
  -16    4   16     -1.95      0.00
  -14    4   16     -1.63      0.00
  -12    4   16     -0.88      0.00
  -10    4   16     -0.52      0.00
   -8    4   16     -0.76      0.00
   -6    4   16     -1.13      0.00
  -21    5   16      0.87      0.00
  -19    5   16      0.85      0.00
  -17    5   16      0.49      0.00
  -15    5   16      0.02      0.00
  -13    5   16     -0.07      0.00
  -11    5   16      0.41      0.00
   -9    5   16      0.98      0.00
   -7    5   16      0.96      0.00
  -18    6   16     -0.67      0.00
  -16    6   16      0.28      0.00
  -14    6   16      0.64      0.00
  -12    6   16      0.42      0.00
  -10    6   16      0.14      0.00
  -22    0   17     -1.60      0.00
  -20    0   17     -1.37      0.00
  -18    0   17     -1.16      0.00
  -16    0   17     -0.99      0.00
  -14    0   17     -0.49      0.00
  -12    0   17      0.49      0.00
  -10    0   17      1.45      0.00
   -8    0   17      1.75      0.00
  -23    1   17      2.21      0.00
  -21    1   17      2.72      0.00
  -19    1   17      3.14      0.00
  -17    1   17      3.25      0.00
  -15    1   17      2.77      0.00
  -13    1   17      1.80      0.00
  -11    1   17      0.77      0.00
   -9    1   17      0.11      0.00
  -22    2   17     -0.25      0.00
  -20    2   17     -1.06      0.00
  -18    2   17     -1.48      0.00
  -16    2   17     -1.18      0.00
  -14    2   17     -0.56      0.00
  -12    2   17     -0.31      0.00
  -10    2   17     -0.60      0.00
   -8    2   17     -0.99      0.00
  -21    3   17     -1.30      0.00
  -19    3   17     -2.10      0.00
  -17    3   17     -2.90      0.00
  -15    3   17     -3.08      0.00
  -13    3   17     -2.33      0.00
  -11    3   17     -1.06      0.00
   -9    3   17     -0.04      0.00
  -20    4   17      0.62      0.00
  -18    4   17      1.69      0.00
  -16    4   17      1.89      0.00
  -14    4   17      1.20      0.00
  -12    4   17      0.39      0.00
  -10    4   17      0.16      0.00
  -17    5   17     -0.12      0.00
  -15    5   17      0.20      0.00
  -13    5   17      0.04      0.00
  -20    0   18      0.50      0.00
  -18    0   18      0.44      0.00
  -16    0   18      0.34      0.00
  -14    0   18     -0.16      0.00
  -12    0   18     -0.97      0.00
  -19    1   18     -2.13      0.00
  -17    1   18     -2.00      0.00
  -15    1   18     -1.42      0.00
  -13    1   18     -0.58      0.00
  -18    2   18      1.35      0.00
  -16    2   18      0.80      0.00
  -14    2   18      0.23      0.00
    1    1    0     -8.25      0.00
   19    7    0     -0.56      0.00
   18    8    0      2.91      0.00
   -2    0    1    -85.61      0.00
    0    0    1    -85.03      0.00
   -1    1    1      7.93      0.00
   20    4    1     -0.13      0.00
   -4   14    1     -1.80      0.00
    2   14    1     -2.34      0.00
  -23    3    2     -0.08      0.00
   17    7    2     -0.23      0.00
   16    8    2      1.44      0.00
   -4   14    2      1.75      0.00
    0   14    2      2.45      0.00
  -24    2    3     -0.18      0.00
  -22    6    3     -0.02      0.00
    5   13    3     -0.41      0.00
   -4   14    3     -1.40      0.00
   -2   14    3     -1.82      0.00
  -24    4    4     -0.34      0.00
  -14   12    4      1.25      0.00
  -11   13    4      1.18      0.00
  -25    3    5      0.19      0.00
   15    5    5      0.92      0.00
  -17   11    5      0.48      0.00
  -11   13    5     -1.07      0.00
  -26    0    6      4.11      0.00
  -23    7    6     -0.62      0.00
  -22    8    6      3.68      0.00
  -17   11    6     -0.59      0.00
  -25    5    7      0.35      0.00
  -21    9    7      0.14      0.00
    2   12    7      0.76      0.00
   -9   13    7     -1.07      0.00
   -3   13    7      0.37      0.00
   10    6    8      1.91      0.00
    8    8    8      0.15      0.00
  -21    9    8     -0.18      0.00
  -17   11    8     -0.78      0.00
  -14   12    8     -0.33      0.00
  -27    1    9     -0.33      0.00
  -26    4    9      1.74      0.00
    5    9    9     -1.15      0.00
  -17   11    9      0.48      0.00
  -21    9   10     -0.24      0.00
    3    9   10      0.50      0.00
    7    3   11     -0.96      0.00
   -5   11   11     -2.35      0.00
    5    3   12      0.71      0.00
  -22    8   12      4.18      0.00
  -27    1   13      0.04      0.00
    3    3   13     -0.38      0.00
  -26    4   13      1.15      0.00
  -24    6   13      0.11      0.00
  -23    7   13      1.96      0.00
   -5    9   13     -0.28      0.00
  -14   10   13     -0.47      0.00
  -10   10   13     -0.89      0.00
  -20    8   14      2.55      0.00
   -9    9   14      0.59      0.00
   -1    1   15      0.03      0.00
  -26    2   15      0.87      0.00
  -10    8   15      0.53      0.00
   -4    2   16      1.21      0.00
  -20    6   16     -1.60      0.00
  -17    7   16      0.14      0.00
  -15    7   16     -0.15      0.00
  -13    7   16     -0.43      0.00
  -24    0   17     -1.43      0.00
   -7    1   17     -0.06      0.00
  -19    5   17     -0.54      0.00
  -11    5   17     -0.52      0.00
  -21    1   18     -1.94      0.00
  -20    2   18      1.34      0.00
  -12    2   18      0.14      0.00
  -19    3   18      1.53      0.00
  -17    3   18      2.05      0.00
  -15    3   18      1.91      0.00
    0    0    0      0.00      0.00
# SQUEEZE RESULTS (Version = 290617)
# Note: Data are Listed for all Voids in the P1 Unit Cell
# i.e. Centre of Gravity, Solvent Accessible Volume,
# Recovered number of Electrons in the Void and
# Details about the Squeezed Material
loop_
  _platon_squeeze_void_nr
  _platon_squeeze_void_average_x
  _platon_squeeze_void_average_y
  _platon_squeeze_void_average_z
  _platon_squeeze_void_volume
  _platon_squeeze_void_count_electrons
  _platon_squeeze_void_content
   1  0.500  0.194  0.500        52        22 ' '
   2  0.000  0.306  0.500        52        22 ' '
   3  0.000  0.701  0.500        51        22 ' '
   4  0.500  0.799  0.500        51        22 ' '
# Missing Reflections Below sin(th)/lambda = 0.25
loop_
  _platon_missing_refln_index_h
  _platon_missing_refln_index_k
  _platon_missing_refln_index_l
  _platon_missing_refln_theta
    1    1    0     2.051
   -2    0    1     1.801
    0    0    1     1.657
   -1    1    1     2.167
_platon_squeeze_void_probe_radius                  1.20
_platon_squeeze_details
)
TITL mo_AnnMa45C 2/mauto    R = 0.12
CELL   22.9230   11.8528   15.4820     90.00    127.48     90.00
SPGR C2/m
# Solvent Accessible Volume =       203
# Electrons Found in S.A.V. =        85
# Note: Atoms in Void are Labelled as Cxxx and Qxxx for all Others
C101 0.500 0.141 0.497 !       6.23 eA-3
C102 0.500 0.250 0.507 !       5.19 eA-3
Q103 0.485 0.360 0.446 !       4.92 eA-3
Q104 0.024 0.129 0.159 !       1.61 eA-3
Q105 0.828 0.370 0.282 !       1.59 eA-3
Q106 0.039 0.127 0.252 !       1.53 eA-3
Q107 0.875 0.511 0.266 !       1.50 eA-3
Q108 0.868 0.441 0.324 !       1.47 eA-3
Q109 0.346 0.494 0.203 !       1.39 eA-3
Q110 0.717 0.443 0.124 !       1.33 eA-3
Q111 0.680 0.502 0.125 !       1.32 eA-3
Q112 0.985 0.041 0.726 !       1.30 eA-3
Q113 0.243 0.038 0.084 !       1.25 eA-3
Q114 0.315 0.046 0.331 !       1.24 eA-3
Q115 0.049 0.058 0.117 !       1.16 eA-3
Q116 0.260 0.498 0.703 !       0.89 eA-3
Q117 0.828 0.492 0.359 !       0.82 eA-3
Q118 0.547 0.500 0.625 !       0.79 eA-3
Q119 0.527 0.116 0.468 !       0.69 eA-3
Q120 0.560 0.126 0.554 !       0.69 eA-3
Q121 0.727 0.501 0.906 !       0.68 eA-3
Q122 0.858 0.169 0.138 !       0.66 eA-3
Q123 0.627 0.495 0.594 !       0.65 eA-3
Q124 0.117 0.507 0.313 !       0.64 eA-3
Q125 0.572 0.273 0.205 !       0.64 eA-3
Q126 0.243 0.499 0.297 !       0.64 eA-3
Q127 0.666 0.500 0.047 !       0.64 eA-3
Q128 0.042 0.194 0.626 !       0.63 eA-3
Q129 0.789 0.502 0.203 !       0.62 eA-3
Q130 0.949 0.496 0.203 !       0.61 eA-3
Q131 0.788 0.253 0.357 !       0.61 eA-3
Q132 0.305 0.504 0.359 !       0.61 eA-3
Q133 0.576 0.250 0.547 !       0.60 eA-3
Q134 0.976 0.500 0.156 !       0.60 eA-3
Q135 0.028 0.500 0.609 !       0.60 eA-3
Q136 0.094 0.394 0.306 !       0.58 eA-3
Q137 0.436 0.375 0.431 !       0.58 eA-3
Q138 0.764 0.431 0.719 !       0.57 eA-3
Q139 0.056 0.294 0.383 !       0.56 eA-3
Q140 0.120 0.502 0.234 !       0.56 eA-3
Q141 0.453 0.501 0.500 !       0.56 eA-3
Q142 0.436 0.143 0.559 !       0.55 eA-3
Q143 0.530 0.303 0.468 !       0.55 eA-3
Q144 0.143 0.432 0.454 !       0.54 eA-3
Q145 0.212 0.173 0.262 !       0.53 eA-3
Q146 0.062 0.499 0.000 !       0.53 eA-3
Q147 0.150 0.059 0.559 !       0.53 eA-3
Q148 0.398 0.496 0.828 !       0.53 eA-3
Q149 0.959 0.219 0.772 !       0.52 eA-3
Q150 0.828 0.510 0.594 !       0.52 eA-3
Q151 0.076 0.500 0.938 !       0.51 eA-3
Q152 0.398 0.501 0.062 !       0.51 eA-3
Q153 0.053 0.501 0.391 !       0.51 eA-3
Q154 0.062 0.060 0.693 !       0.51 eA-3
)
;
_shelx_fab_checksum              30500

#===END
####################################################################### 
# 
# This file contains crystal structure data downloaded from the 
# Cambridge Structural Database (CSD) hosted by the Cambridge 
# Crystallographic Data Centre (CCDC).
# 
# Full information about CCDC data access policies and citation 
# guidelines are available at http://www.ccdc.cam.ac.uk/access/V1 
# 
# Audit and citation data items may have been added by the CCDC. 
# Please retain this information to preserve the provenance of 
# this file and to allow appropriate attribution of the data. 
# 
#######################################################################

data_annma37_2_0m-auto
_database_code_depnum_ccdc_archive 'CCDC 1829614'
_audit_update_record             
;
2018-04-18 deposited with the CCDC.
2018-08-24 downloaded from the CCDC.
;

#===============================================================================

# 5. CHEMICAL DATA

_chemical_name_systematic        
;
;
_chemical_name_common            ?
_chemical_melting_point          ?
_chemical_formula_moiety         
'C36 H44 Cu4 N16 O2 S2, 4(F6 P), 2(C2 H6 O S), C2 H3 N'
# Ex: 'C12 H16 N2 O6, H2 O' and '(Cd 2+)3, (C6 N6 Cr 3-)2, 2(H2 O)'
_chemical_formula_structural     ?
_chemical_formula_sum            'C42 H59 Cu4 F24 N17 O4 P4 S4'
_chemical_formula_iupac          ?
_chemical_formula_weight         1828.38
_chemical_compound_source        'see text'

loop_
_atom_type_symbol
_atom_type_description
_atom_type_scat_dispersion_real
_atom_type_scat_dispersion_imag
_atom_type_scat_source
C C 0.0033 0.0016 ' International Tables Vol C Tables 4.2.6.8 and 6.1.1.4'
H H 0.0000 0.0000 ' International Tables Vol C Tables 4.2.6.8 and 6.1.1.4'
Cu Cu 0.3201 1.2651 ' International Tables Vol C Tables 4.2.6.8 and 6.1.1.4'
F F 0.0171 0.0103 ' International Tables Vol C Tables 4.2.6.8 and 6.1.1.4'
N N 0.0061 0.0033 ' International Tables Vol C Tables 4.2.6.8 and 6.1.1.4'
O O 0.0106 0.0060 ' International Tables Vol C Tables 4.2.6.8 and 6.1.1.4'
P P 0.1023 0.0942 ' International Tables Vol C Tables 4.2.6.8 and 6.1.1.4'
S S 0.1246 0.1234 ' International Tables Vol C Tables 4.2.6.8 and 6.1.1.4'

#===============================================================================

# 6. CRYSTAL DATA

_symmetry_cell_setting           monoclinic
_symmetry_space_group_name_Hall  'C -2yc'
_symmetry_space_group_name_H-M   'C c'
_symmetry_Int_Tables_number      9

loop_
_space_group_symop_id
_space_group_symop_operation_xyz
1 x,y,z
2 x,-y,1/2+z
3 1/2+x,1/2+y,z
4 1/2+x,1/2-y,1/2+z

_cell_length_a                   26.950(2)
_cell_length_b                   11.6280(8)
_cell_length_c                   21.3978(16)
_cell_angle_alpha                90
_cell_angle_beta                 90.293(4)
_cell_angle_gamma                90
_cell_volume                     6705.4(8)
_cell_formula_units_Z            4
_cell_measurement_temperature    106
_cell_measurement_reflns_used    9992
_cell_measurement_theta_min      2.4368
_cell_measurement_theta_max      26.9848
_cell_special_details            
;
;

_exptl_crystal_description       fragment
_exptl_crystal_colour            'clear colourless'

_exptl_crystal_size_max          0.146
_exptl_crystal_size_mid          0.129
_exptl_crystal_size_min          0.077
_exptl_crystal_size_rad          ?
_exptl_crystal_density_meas      ?
_exptl_crystal_density_diffrn    1.811
_exptl_crystal_density_method    'Not Measured'
_exptl_crystal_F_000             3672
_exptl_absorpt_coefficient_mu    1.593
_exptl_crystal_density_meas_temp ?

_exptl_absorpt_correction_type   multi-scan
_exptl_absorpt_process_details   'SADABS 2014/5, Bruker, 2014'
_exptl_absorpt_correction_T_min  0.6038
_exptl_absorpt_correction_T_max  0.7455

#===============================================================================

# 7. EXPERIMENTAL DATA

_exptl_special_details           
;
Diffractometer operator             Philipp J. Altmann
scanspeed                           5 s per frame
dx                                  34 mm
1481 frames measured in 6 data sets
phi-scans with delta_phi         = 0.5
omega-scans with delta_omega     = 0.5
shutterless mode
;
_diffrn_ambient_temperature      106
_diffrn_radiation_wavelength     0.71073
_diffrn_radiation_probe          x-ray
_diffrn_radiation_type           MoK\a
_diffrn_radiation_source         'TXS rotating anode'
_diffrn_radiation_monochromator  'Helios optic'


_diffrn_measurement_device       ' \k-geometry diffractometer '
_diffrn_measurement_device_type  ' Bruker Photon CMOS '
_diffrn_measurement_method       ' phi- and omega-rotation '
_diffrn_detector                 ' CMOS plate '
_diffrn_detector_area_resol_mean 16

# number of measured reflections (redundant set)
_diffrn_reflns_number            80700
_diffrn_reflns_av_R_equivalents  0.0975
_diffrn_reflns_av_unetI/netI     0.0681
_diffrn_reflns_limit_h_min       -34
_diffrn_reflns_limit_h_max       34
_diffrn_reflns_limit_k_min       -14
_diffrn_reflns_limit_k_max       14
_diffrn_reflns_limit_l_min       -27
_diffrn_reflns_limit_l_max       27
_diffrn_reflns_theta_min         1.78
_diffrn_reflns_theta_max         26.73
_diffrn_reflns_theta_full        25.24
_diffrn_measured_fraction_theta_max 0.989
_diffrn_measured_fraction_theta_full 1.000
_diffrn_reflns_reduction_process 
;
;

# number of unique reflections
_reflns_number_total             14207
# number of observed reflections (> n sig(I))
_reflns_number_gt                12904
_reflns_threshold_expression     I>2\s(I)

_computing_data_collection       'APEX III Control Software (Bruker, 2015)'
_computing_cell_refinement       'SAINT (Bruker, 2014)'
_computing_data_reduction        'SAINT (Bruker, 2014)'
_computing_structure_solution    'SHELXT (Sheldrick, 2015)'
_computing_structure_refinement  
'SHELXL2014 (Sheldrick, 2014), SHELXLE (Huebschle, 2011)'
_computing_molecular_graphics    'PLATON (Spek, 2011)'
_computing_publication_material  'PLATON (Spek, 2011), enCIFer (Allen, 2014)'

#===============================================================================

# 8. REFINEMENT DATA

_refine_special_details          
;
 Refinement on F^2^ for ALL reflections except those
 flagged by the user for potential systematic errors.
 Weighted R-factors wR and all goodnesses of fit S
 are based on F^2^, conventional R-factors R are based
 on F, with F set to zero for negative F^2^. The
 observed criterion of F^2^ > 2sigma(F^2^) is used only
 for calculating -R-factor-obs etc. and is not
 relevant to the choice of reflections for refinement.
 R-factors based on F^2^ are statistically about twice
 as large as those based on F, and R-factors based on
 ALL data will be even larger.
;
_refine_ls_structure_factor_coef Fsqd
_refine_ls_matrix_type           full
_refine_ls_weighting_scheme      calc
_refine_ls_weighting_details     
'W=1/[\S^2^(FO^2^)+(0.0870P)^2^+39.4392P] WHERE P=(FO^2^+2FC^2^)/3'
_atom_sites_solution_primary     ?
_atom_sites_solution_secondary   ?
_atom_sites_solution_hydrogens   geom


_refine_ls_hydrogen_treatment    constr

_refine_ls_extinction_method     none
_refine_ls_abs_structure_details 'Flack (1983)'
_refine_ls_abs_structure_Flack   ?

_chemical_absolute_configuration unk

_refine_ls_number_reflns         14207
_refine_ls_number_parameters     1077
_refine_ls_number_restraints     599
_refine_ls_number_constraints    ?
_refine_ls_R_factor_all          0.0666
_refine_ls_R_factor_gt           0.0577
_refine_ls_wR_factor_ref         0.1539
_refine_ls_wR_factor_gt          0.1459
_refine_ls_goodness_of_fit_ref   1.044
_refine_ls_restrained_S_all      1.026
_refine_ls_shift/su_max          0.001
_refine_ls_shift/su_mean         0.000
_refine_diff_density_max         1.206
_refine_diff_density_min         -0.944
_refine_diff_density_rms         0.127


# start Validation Reply Form
_vrf_PLAT341_annma37_2_0m-auto   
;
PROBLEM: Low Bond Precision on  C-C Bonds ...............      0.019 Ang.  
RESPONSE: This is caused by the significant disorder in the counterions
and cocrystallized solvent molecules.
;
# end Validation Reply Form

#===============================================================================

# 9. ATOMIC COORDINATES AND DISPLACEMENT PARAMETERS

loop_
_atom_site_label
_atom_site_type_symbol
_atom_site_fract_x
_atom_site_fract_y
_atom_site_fract_z
_atom_site_U_iso_or_equiv
_atom_site_adp_type
_atom_site_occupancy
_atom_site_site_symmetry_order
_atom_site_calc_flag
_atom_site_refinement_flags_posn
_atom_site_refinement_flags_adp
_atom_site_refinement_flags_occupancy
_atom_site_disorder_assembly
_atom_site_disorder_group
Cu1 Cu 0.57977(12) 0.83138(11) 0.46856(14) 0.0126(3) Uani 1 1 d . . . . .
Cu2 Cu 0.49553(12) 0.68576(12) 0.41264(14) 0.0155(3) Uani 1 1 d . . . . .
Cu3 Cu 0.57139(12) 0.52650(11) 0.35340(14) 0.0138(3) Uani 1 1 d . . . . .
Cu4 Cu 0.65571(12) 0.67140(12) 0.40870(15) 0.0142(3) Uani 1 1 d . U . . .
N1 N 0.6218(4) 0.9995(9) 0.3813(5) 0.0126(11) Uani 1 1 d . U . . .
N2 N 0.5415(4) 1.0070(9) 0.3812(5) 0.0129(11) Uani 1 1 d . U . . .
N3 N 0.4762(4) 0.8937(9) 0.3377(5) 0.0151(12) Uani 1 1 d . U . . .
N4 N 0.4712(4) 0.7411(9) 0.2824(5) 0.0148(12) Uani 1 1 d . U . . .
N5 N 0.5298(5) 0.6154(9) 0.2367(5) 0.0168(12) Uani 1 1 d . U . . .
N6 N 0.6086(5) 0.6106(9) 0.2330(5) 0.0169(12) Uani 1 1 d . U . . .
N7 N 0.6744(4) 0.7241(9) 0.2771(5) 0.0140(9) Uani 1 1 d . U . . .
N8 N 0.6788(5) 0.8742(9) 0.3346(5) 0.0145(9) Uani 1 1 d . U . . .
N9 N 0.6218(4) 0.7371(9) 0.5853(5) 0.0153(12) Uani 1 1 d . U . . .
N10 N 0.5419(4) 0.7414(9) 0.5891(5) 0.0154(12) Uani 1 1 d . U . . .
N11 N 0.4757(4) 0.6318(9) 0.5450(5) 0.014(2) Uani 1 1 d . . . . .
N12 N 0.4717(4) 0.4818(9) 0.4871(5) 0.013(2) Uani 1 1 d . . . . .
N13 N 0.5296(4) 0.3582(8) 0.4407(5) 0.012(2) Uani 1 1 d . . . . .
N14 N 0.6082(4) 0.3489(9) 0.4404(5) 0.010(2) Uani 1 1 d . . . . .
N15 N 0.6753(4) 0.4617(9) 0.4823(5) 0.0138(9) Uani 1 1 d . U . . .
N16 N 0.6803(5) 0.6135(9) 0.5372(5) 0.0137(9) Uani 1 1 d . U . . .
C1 C 0.5806(5) 0.9456(9) 0.4043(5) 0.0127(11) Uani 1 1 d . U . . .
C2 C 0.6075(5) 1.0929(10) 0.3439(6) 0.0130(11) Uani 1 1 d . U . . .
H2 H 0.6290 1.1439 0.3223 0.016 Uiso 1 1 calc R U . . .
C3 C 0.5581(5) 1.0968(10) 0.3443(6) 0.0130(11) Uani 1 1 d . U . . .
H3 H 0.5379 1.1513 0.3230 0.016 Uiso 1 1 calc R U . . .
C16 C 0.6714(5) 0.9537(11) 0.3849(6) 0.0146(12) Uani 1 1 d . U . . .
H16A H 0.6959 1.0170 0.3821 0.018 Uiso 1 1 calc R U . . .
H16B H 0.6763 0.9140 0.4254 0.018 Uiso 1 1 calc R U . . .
C4 C 0.4904(6) 0.9729(11) 0.3868(6) 0.018(3) Uani 1 1 d . . . . .
H4A H 0.4690 1.0420 0.3847 0.022 Uiso 1 1 calc R U . . .
H4B H 0.4853 0.9359 0.4280 0.022 Uiso 1 1 calc R U . . .
C5 C 0.4855(5) 0.7796(10) 0.3403(6) 0.0148(12) Uani 1 1 d . U . . .
C6 C 0.4568(5) 0.9261(11) 0.2797(6) 0.0152(12) Uani 1 1 d . U . . .
H6 H 0.4482 1.0017 0.2667 0.018 Uiso 1 1 calc R U . . .
C7 C 0.4528(5) 0.8285(10) 0.2457(6) 0.0152(12) Uani 1 1 d . U . . .
H7 H 0.4398 0.8217 0.2045 0.018 Uiso 1 1 calc R U . . .
C8 C 0.4801(6) 0.6236(10) 0.2603(7) 0.017(3) Uani 1 1 d . . . . .
H8A H 0.4756 0.5685 0.2950 0.020 Uiso 1 1 calc R U . . .
H8B H 0.4560 0.6041 0.2268 0.020 Uiso 1 1 calc R U . . .
C9 C 0.5699(6) 0.5939(9) 0.2722(5) 0.0167(12) Uani 1 1 d . U . . .
C10 C 0.5428(6) 0.6456(10) 0.1757(6) 0.0174(12) Uani 1 1 d . U . . .
H10 H 0.5208 0.6644 0.1425 0.021 Uiso 1 1 calc R U . . .
C11 C 0.5922(6) 0.6427(11) 0.1734(6) 0.0175(12) Uani 1 1 d . U . . .
H11 H 0.6123 0.6591 0.1382 0.021 Uiso 1 1 calc R U . . .
C12 C 0.6605(5) 0.6107(10) 0.2539(7) 0.017(3) Uani 1 1 d . . . . .
H12A H 0.6651 0.5530 0.2875 0.021 Uiso 1 1 calc R U . . .
H12B H 0.6823 0.5893 0.2186 0.021 Uiso 1 1 calc R U . . .
C14 C 0.6917(5) 0.8117(10) 0.2383(6) 0.0146(10) Uani 1 1 d . U . . .
H14 H 0.7002 0.8055 0.1954 0.017 Uiso 1 1 calc R U . . .
C15 C 0.6937(5) 0.9079(10) 0.2747(6) 0.0146(10) Uani 1 1 d . U . . .
H15 H 0.7033 0.9829 0.2619 0.017 Uiso 1 1 calc R U . . .
C13 C 0.6650(5) 0.7606(10) 0.3349(6) 0.0141(7) Uani 1 1 d . U . . .
C17 C 0.5813(6) 0.7618(10) 0.5498(6) 0.0153(12) Uani 1 1 d . U . . .
C18 C 0.5601(5) 0.7008(10) 0.6455(6) 0.0155(12) Uani 1 1 d . U . . .
H18 H 0.5403 0.6785 0.6801 0.019 Uiso 1 1 calc R U . . .
C19 C 0.6096(5) 0.6977(11) 0.6441(6) 0.0155(12) Uani 1 1 d . U . . .
H19 H 0.6315 0.6738 0.6765 0.019 Uiso 1 1 calc R U . . .
C20 C 0.4918(6) 0.7436(11) 0.5684(6) 0.018(3) Uani 1 1 d . . . . .
H20A H 0.4881 0.8016 0.5349 0.021 Uiso 1 1 calc R U . . .
H20B H 0.4703 0.7668 0.6036 0.021 Uiso 1 1 calc R U . . .
C21 C 0.4853(5) 0.5952(11) 0.4856(6) 0.014(2) Uani 1 1 d . . . . .
C22 C 0.4579(6) 0.5443(12) 0.5822(7) 0.022(3) Uani 1 1 d . . . . .
H22 H 0.4492 0.5490 0.6251 0.027 Uiso 1 1 calc R U . . .
C23 C 0.4553(6) 0.4508(13) 0.5452(7) 0.023(3) Uani 1 1 d . . . . .
H23 H 0.4440 0.3767 0.5572 0.027 Uiso 1 1 calc R U . . .
C24 C 0.4786(5) 0.4048(11) 0.4352(6) 0.015(2) Uani 1 1 d . . . . .
H24A H 0.4745 0.4465 0.3951 0.018 Uiso 1 1 calc R U . . .
H24B H 0.4540 0.3416 0.4366 0.018 Uiso 1 1 calc R U . . .
C25 C 0.5697(5) 0.4096(9) 0.4166(5) 0.012(2) Uani 1 1 d . . . . .
C26 C 0.5437(6) 0.2656(11) 0.4786(7) 0.018(3) Uani 1 1 d . . . . .
H26 H 0.5218 0.2146 0.4995 0.022 Uiso 1 1 calc R U . . .
C27 C 0.5922(6) 0.2616(11) 0.4801(7) 0.020(3) Uani 1 1 d . . . . .
H27 H 0.6123 0.2099 0.5035 0.025 Uiso 1 1 calc R U . . .
C28 C 0.6596(5) 0.3825(10) 0.4319(6) 0.012(2) Uani 1 1 d . . . . .
H28A H 0.6633 0.4208 0.3909 0.014 Uiso 1 1 calc R U . . .
H28B H 0.6810 0.3132 0.4323 0.014 Uiso 1 1 calc R U . . .
C29 C 0.6668(5) 0.5764(10) 0.4797(6) 0.0138(7) Uani 1 1 d . U . . .
C30 C 0.6951(5) 0.4285(11) 0.5397(6) 0.0141(10) Uani 1 1 d . U . . .
H30 H 0.7042 0.3528 0.5517 0.017 Uiso 1 1 calc R U . . .
C31 C 0.6987(5) 0.5237(10) 0.5748(6) 0.0140(10) Uani 1 1 d . U . . .
H31 H 0.7111 0.5292 0.6163 0.017 Uiso 1 1 calc R U . . .
C32 C 0.6708(5) 0.7299(11) 0.5605(6) 0.015(3) Uani 1 1 d . . . . .
H32A H 0.6953 0.7494 0.5934 0.018 Uiso 1 1 calc R U . . .
H32B H 0.6745 0.7859 0.5260 0.018 Uiso 1 1 calc R U . . .
P1 P 0.20101(17) 0.5648(3) 0.5587(2) 0.0170(7) Uani 1 1 d . . . . .
F1 F 0.1947(4) 0.4838(7) 0.6184(4) 0.030(2) Uani 1 1 d . . . . .
F2 F 0.2072(4) 0.6463(8) 0.4986(4) 0.033(2) Uani 1 1 d . . . . .
F3 F 0.1524(4) 0.5114(8) 0.5276(4) 0.0277(19) Uani 1 1 d . . . . .
F4 F 0.1673(4) 0.6619(6) 0.5905(4) 0.026(2) Uani 1 1 d . . . . .
F5 F 0.2486(4) 0.6189(8) 0.5896(5) 0.042(2) Uani 1 1 d . . . . .
F6 F 0.2332(4) 0.4682(7) 0.5258(4) 0.032(2) Uani 1 1 d . . . . .
S1 S 0.30133(18) 0.8451(3) 0.6813(2) 0.0260(8) Uani 1 1 d . . . . .
O1 O 0.2492(4) 0.8712(9) 0.6625(5) 0.027(2) Uani 1 1 d . . . . .
C35 C 0.3291(7) 0.9834(14) 0.6971(10) 0.037(4) Uani 1 1 d . . . . .
H35A H 0.3649 0.9739 0.7039 0.056 Uiso 1 1 calc R U . . .
H35B H 0.3141 1.0169 0.7345 0.056 Uiso 1 1 calc R U . . .
H35C H 0.3235 1.0346 0.6613 0.056 Uiso 1 1 calc R U . . .
C36 C 0.3348(7) 0.8164(17) 0.6127(10) 0.046(5) Uani 1 1 d . . . . .
H36A H 0.3702 0.8298 0.6203 0.069 Uiso 1 1 calc R U . . .
H36B H 0.3231 0.8672 0.5791 0.069 Uiso 1 1 calc R U . . .
H36C H 0.3296 0.7361 0.6003 0.069 Uiso 1 1 calc R U . . .
P2 P 0.43565(19) 0.0602(3) 0.5492(2) 0.0220(8) Uani 1 1 d . . . . .
F7 F 0.4391(4) -0.0145(7) 0.6111(4) 0.030(2) Uani 1 1 d . . . . .
F8 F 0.4327(4) 0.1365(8) 0.4859(4) 0.029(2) Uani 1 1 d . . . . .
F9 F 0.3807(4) 0.0977(8) 0.5654(5) 0.044(3) Uani 1 1 d . . . . .
F10 F 0.4574(5) 0.1698(7) 0.5860(5) 0.038(3) Uani 1 1 d . . . . .
F11 F 0.4913(4) 0.0211(8) 0.5319(5) 0.028(2) Uani 1 1 d . . . . .
F12 F 0.4150(4) -0.0490(7) 0.5112(5) 0.028(2) Uani 1 1 d . . . . .
S2 S 0.34877(18) 0.4303(3) 0.6383(2) 0.0215(8) Uani 0.870(8) 1 d D U P A 3
O2 O 0.3962(5) 0.3749(12) 0.6635(6) 0.0222(13) Uani 0.870(8) 1 d D U P A 3
C37 C 0.3176(6) 0.4865(15) 0.7040(8) 0.0224(13) Uani 0.870(8) 1 d D U P A 3
H37A H 0.2867 0.5234 0.6904 0.034 Uiso 0.870(8) 1 calc R U P A 3
H37B H 0.3101 0.4240 0.7331 0.034 Uiso 0.870(8) 1 calc R U P A 3
H37C H 0.3389 0.5434 0.7248 0.034 Uiso 0.870(8) 1 calc R U P A 3
C38 C 0.3077(6) 0.3178(14) 0.6183(8) 0.0221(13) Uani 0.870(8) 1 d D U P A 3
H38A H 0.2767 0.3503 0.6019 0.033 Uiso 0.870(8) 1 calc R U P A 3
H38B H 0.3229 0.2689 0.5864 0.033 Uiso 0.870(8) 1 calc R U P A 3
H38C H 0.3006 0.2717 0.6556 0.033 Uiso 0.870(8) 1 calc R U P A 3
S2A S 0.3521(10) 0.341(2) 0.6840(13) 0.0218(10) Uani 0.130(8) 1 d D U P A 4
O2A O 0.3965(19) 0.385(7) 0.648(3) 0.0219(13) Uani 0.130(8) 1 d D U P A 4
C37A C 0.327(3) 0.460(6) 0.723(4) 0.0218(14) Uani 0.130(8) 1 d D U P A 4
H37D H 0.2977 0.4354 0.7473 0.033 Uiso 0.130(8) 1 calc R U P A 4
H37E H 0.3515 0.4933 0.7514 0.033 Uiso 0.130(8) 1 calc R U P A 4
H37F H 0.3162 0.5182 0.6925 0.033 Uiso 0.130(8) 1 calc R U P A 4
C38A C 0.304(3) 0.304(9) 0.633(4) 0.0217(14) Uani 0.130(8) 1 d D U P A 4
H38D H 0.2754 0.2755 0.6579 0.033 Uiso 0.130(8) 1 calc R U P A 4
H38E H 0.2933 0.3713 0.6093 0.033 Uiso 0.130(8) 1 calc R U P A 4
H38F H 0.3147 0.2431 0.6049 0.033 Uiso 0.130(8) 1 calc R U P A 4
P3 P 0.22182(18) 0.7965(3) 0.2778(2) 0.0164(7) Uani 1 1 d . . . . .
F13 F 0.2230(4) 0.7238(8) 0.3415(4) 0.032(2) Uani 1 1 d . . . . .
F14 F 0.2203(4) 0.8717(7) 0.2150(4) 0.030(2) Uani 1 1 d . . . . .
F15 F 0.2066(4) 0.6832(7) 0.2393(5) 0.036(2) Uani 1 1 d . . . . .
F16 F 0.1644(4) 0.8252(7) 0.2880(4) 0.0255(19) Uani 1 1 d . . . . .
F17 F 0.2364(4) 0.9097(8) 0.3168(4) 0.0278(19) Uani 1 1 d . . . . .
F18 F 0.2791(4) 0.7713(8) 0.2685(5) 0.032(2) Uani 1 1 d . . . . .
S3 S 0.3537(9) 0.6389(19) 0.3839(10) 0.0463(16) Uani 0.38(3) 1 d D U P B 5
O3 O 0.4044(12) 0.599(3) 0.384(2) 0.0460(18) Uani 0.38(3) 1 d D U P B 5
C39 C 0.3375(17) 0.661(4) 0.4609(14) 0.0465(18) Uani 0.38(3) 1 d D U P B 5
H39A H 0.3043 0.6958 0.4627 0.070 Uiso 0.38(3) 1 calc R U P B 5
H39B H 0.3616 0.7134 0.4806 0.070 Uiso 0.38(3) 1 calc R U P B 5
H39C H 0.3374 0.5878 0.4832 0.070 Uiso 0.38(3) 1 calc R U P B 5
C40 C 0.3560(18) 0.792(2) 0.365(2) 0.046(2) Uani 0.38(3) 1 d D U P B 5
H40A H 0.3222 0.8234 0.3636 0.069 Uiso 0.38(3) 1 calc R U P B 5
H40B H 0.3721 0.8033 0.3248 0.069 Uiso 0.38(3) 1 calc R U P B 5
H40C H 0.3750 0.8328 0.3978 0.069 Uiso 0.38(3) 1 calc R U P B 5
S3A S 0.3536(6) 0.6180(12) 0.3855(7) 0.0462(16) Uani 0.62(3) 1 d D U P B 6
O3A O 0.4060(9) 0.593(2) 0.3795(14) 0.0460(18) Uani 0.62(3) 1 d D U P B 6
C39A C 0.3377(11) 0.591(3) 0.4622(12) 0.0467(19) Uani 0.62(3) 1 d D U P B 6
H39D H 0.3045 0.6217 0.4704 0.070 Uiso 0.62(3) 1 calc R U P B 6
H39E H 0.3618 0.6275 0.4902 0.070 Uiso 0.62(3) 1 calc R U P B 6
H39F H 0.3377 0.5075 0.4695 0.070 Uiso 0.62(3) 1 calc R U P B 6
C40A C 0.3484(12) 0.774(2) 0.3940(17) 0.0463(18) Uani 0.62(3) 1 d D U P B 6
H40D H 0.3292 0.7920 0.4315 0.069 Uiso 0.62(3) 1 calc R U P B 6
H40E H 0.3317 0.8062 0.3572 0.069 Uiso 0.62(3) 1 calc R U P B 6
H40F H 0.3817 0.8077 0.3979 0.069 Uiso 0.62(3) 1 calc R U P B 6
P4 P 0.4415(3) 0.2842(6) 0.2703(3) 0.028(2) Uani 0.54(2) 1 d D U P C 1
F19 F 0.4484(7) 0.2129(13) 0.3336(6) 0.030(3) Uani 0.54(2) 1 d D U P C 1
F20 F 0.4309(7) 0.3473(13) 0.2060(6) 0.031(3) Uani 0.54(2) 1 d D U P C 1
F21 F 0.3921(5) 0.2111(15) 0.2601(7) 0.032(3) Uani 0.54(2) 1 d D U P C 1
F22 F 0.4715(5) 0.1863(10) 0.2343(6) 0.030(3) Uani 0.54(2) 1 d D U P C 1
F23 F 0.4920(5) 0.3493(13) 0.2819(8) 0.030(3) Uani 0.54(2) 1 d D U P C 1
F24 F 0.4133(5) 0.3828(10) 0.3051(6) 0.031(3) Uani 0.54(2) 1 d D U P C 1
P4A P 0.4395(3) 0.2794(6) 0.2644(3) 0.021(3) Uani 0.46(2) 1 d D U P C 2
F19A F 0.4645(6) 0.2516(16) 0.3306(6) 0.024(3) Uani 0.46(2) 1 d D U P C 2
F20A F 0.4120(6) 0.2967(15) 0.1994(6) 0.025(3) Uani 0.46(2) 1 d D U P C 2
F21A F 0.4026(6) 0.1755(12) 0.2790(8) 0.023(3) Uani 0.46(2) 1 d D U P C 2
F22A F 0.4764(5) 0.1895(10) 0.2328(7) 0.023(3) Uani 0.46(2) 1 d D U P C 2
F23A F 0.4785(6) 0.3772(11) 0.2517(8) 0.025(3) Uani 0.46(2) 1 d D U P C 2
F24A F 0.4038(5) 0.3702(11) 0.2943(7) 0.024(3) Uani 0.46(2) 1 d D U P C 2
S4 S 0.2970(6) 0.2294(12) 0.4345(7) 0.0571(9) Uani 0.55(3) 1 d D U P D 7
O4 O 0.2450(8) 0.256(3) 0.4490(15) 0.0571(9) Uani 0.55(3) 1 d D U P D 7
C41 C 0.3019(14) 0.226(3) 0.3518(12) 0.0571(9) Uani 0.55(3) 1 d D U P D 7
H41A H 0.3362 0.2089 0.3402 0.086 Uiso 0.55(3) 1 calc R U P D 7
H41B H 0.2798 0.1667 0.3350 0.086 Uiso 0.55(3) 1 calc R U P D 7
H41C H 0.2924 0.3012 0.3347 0.086 Uiso 0.55(3) 1 calc R U P D 7
C42 C 0.3043(15) 0.078(2) 0.4409(18) 0.0571(9) Uani 0.55(3) 1 d D U P D 7
H42A H 0.3387 0.0570 0.4315 0.086 Uiso 0.55(3) 1 calc R U P D 7
H42B H 0.2962 0.0534 0.4835 0.086 Uiso 0.55(3) 1 calc R U P D 7
H42C H 0.2819 0.0395 0.4112 0.086 Uiso 0.55(3) 1 calc R U P D 7
S4A S 0.3003(7) 0.2514(14) 0.4317(8) 0.0571(9) Uani 0.45(3) 1 d D U P D 8
O4A O 0.2479(9) 0.246(3) 0.4500(17) 0.0571(9) Uani 0.45(3) 1 d D U P D 8
C41A C 0.3020(17) 0.308(3) 0.3547(14) 0.0571(9) Uani 0.45(3) 1 d D U P D 8
H41D H 0.3365 0.3125 0.3407 0.086 Uiso 0.45(3) 1 calc R U P D 8
H41E H 0.2833 0.2573 0.3265 0.086 Uiso 0.45(3) 1 calc R U P D 8
H41F H 0.2872 0.3848 0.3543 0.086 Uiso 0.45(3) 1 calc R U P D 8
C42A C 0.3173(16) 0.111(2) 0.406(2) 0.0571(9) Uani 0.45(3) 1 d D U P D 8
H42D H 0.3522 0.1112 0.3936 0.086 Uiso 0.45(3) 1 calc R U P D 8
H42E H 0.3126 0.0564 0.4405 0.086 Uiso 0.45(3) 1 calc R U P D 8
H42F H 0.2964 0.0889 0.3707 0.086 Uiso 0.45(3) 1 calc R U P D 8
N17 N 0.5754(6) 0.1325(9) 0.7612(5) 0.026(2) Uani 1 1 d . . . . .
C33 C 0.5727(7) 0.0812(11) 0.7159(6) 0.027(3) Uani 1 1 d . . . . .
C34 C 0.5670(8) 0.0133(16) 0.6588(9) 0.047(5) Uani 1 1 d . . . . .
H34A H 0.5962 -0.0359 0.6534 0.071 Uiso 1 1 calc R U . . .
H34B H 0.5638 0.0650 0.6229 0.071 Uiso 1 1 calc R U . . .
H34C H 0.5373 -0.0347 0.6619 0.071 Uiso 1 1 calc R U . . .

loop_
_atom_site_aniso_label
_atom_site_aniso_U_11
_atom_site_aniso_U_22
_atom_site_aniso_U_33
_atom_site_aniso_U_23
_atom_site_aniso_U_13
_atom_site_aniso_U_12
Cu1 0.0177(8) 0.0104(6) 0.0096(6) 0.0031(5) 0.0013(7) 0.0002(6)
Cu2 0.0285(9) 0.0079(6) 0.0101(7) 0.0028(6) -0.0004(7) -0.0016(6)
Cu3 0.0196(8) 0.0111(6) 0.0106(6) 0.0048(5) -0.0010(7) -0.0001(6)
Cu4 0.0260(8) 0.0077(6) 0.0089(7) 0.0022(6) 0.0007(6) 0.0002(6)
N1 0.022(3) 0.006(2) 0.010(2) -0.0015(19) -0.001(2) 0.001(2)
N2 0.022(3) 0.006(2) 0.010(2) -0.0017(19) -0.001(2) 0.000(2)
N3 0.022(3) 0.009(3) 0.014(3) 0.001(2) -0.006(2) 0.000(2)
N4 0.022(3) 0.009(3) 0.014(3) 0.001(2) -0.006(2) 0.000(2)
N5 0.035(3) 0.007(2) 0.009(2) -0.0012(19) -0.004(2) -0.001(2)
N6 0.035(3) 0.007(2) 0.009(2) -0.0012(19) -0.004(3) -0.001(2)
N7 0.0254(19) 0.0080(17) 0.0086(17) 0.0025(16) 0.0022(17) 0.0003(17)
N8 0.0258(18) 0.0085(17) 0.0092(17) 0.0019(16) 0.0025(16) -0.0003(16)
N9 0.024(3) 0.012(2) 0.010(2) -0.001(2) 0.000(2) -0.001(2)
N10 0.023(3) 0.012(2) 0.010(2) -0.001(2) 0.000(2) -0.001(2)
N11 0.018(5) 0.010(5) 0.014(5) 0.007(4) 0.004(4) 0.000(4)
N12 0.014(5) 0.010(5) 0.017(5) 0.004(4) 0.005(4) -0.004(4)
N13 0.026(6) 0.004(4) 0.006(4) 0.001(4) -0.006(4) -0.006(4)
N14 0.014(5) 0.009(4) 0.008(4) 0.002(4) 0.001(4) -0.007(4)
N15 0.0245(19) 0.0081(17) 0.0090(17) 0.0013(16) -0.0017(17) 0.0004(16)
N16 0.0243(19) 0.0080(17) 0.0089(17) 0.0017(16) -0.0017(17) 0.0005(16)
C1 0.022(3) 0.007(2) 0.010(2) -0.0018(19) -0.001(2) 0.001(2)
C2 0.022(3) 0.007(2) 0.010(2) -0.0012(19) -0.001(2) 0.001(2)
C3 0.022(3) 0.007(2) 0.010(2) -0.0012(19) -0.001(2) 0.001(2)
C16 0.025(2) 0.009(2) 0.010(2) 0.001(2) 0.002(2) -0.001(2)
C4 0.034(8) 0.011(6) 0.009(5) -0.001(5) -0.003(6) 0.002(6)
C5 0.022(3) 0.009(3) 0.014(3) 0.001(2) -0.006(2) 0.000(2)
C6 0.022(3) 0.009(3) 0.014(3) 0.001(2) -0.007(2) 0.000(2)
C7 0.022(3) 0.009(3) 0.014(3) 0.001(2) -0.006(2) 0.000(2)
C8 0.030(8) 0.004(5) 0.017(6) -0.001(5) -0.013(6) 0.000(5)
C9 0.034(3) 0.007(2) 0.009(2) -0.0014(19) -0.004(3) -0.001(2)
C10 0.035(3) 0.008(2) 0.009(2) -0.0012(19) -0.004(3) -0.001(2)
C11 0.035(3) 0.008(2) 0.009(2) -0.0011(19) -0.004(3) -0.001(2)
C12 0.027(8) 0.005(5) 0.021(6) -0.001(5) 0.001(6) -0.005(5)
C14 0.026(2) 0.0089(19) 0.0090(19) 0.0025(17) 0.0023(18) 0.0001(18)
C15 0.026(2) 0.0088(19) 0.0089(19) 0.0020(17) 0.0025(18) -0.0002(18)
C13 0.0256(15) 0.0079(14) 0.0087(14) 0.0023(13) 0.0016(13) 0.0001(13)
C17 0.023(3) 0.012(2) 0.010(2) -0.002(2) 0.000(2) -0.001(2)
C18 0.024(3) 0.013(2) 0.010(2) -0.001(2) 0.000(2) -0.001(2)
C19 0.024(3) 0.013(2) 0.010(2) -0.001(2) 0.000(2) -0.001(2)
C20 0.025(7) 0.016(6) 0.013(6) -0.003(5) 0.002(5) 0.004(5)
C21 0.011(6) 0.013(6) 0.016(6) 0.002(4) -0.003(5) 0.001(4)
C22 0.026(7) 0.021(7) 0.020(7) 0.008(5) 0.007(6) -0.011(6)
C23 0.026(7) 0.021(7) 0.021(7) 0.011(5) 0.011(6) -0.004(5)
C24 0.016(6) 0.014(6) 0.015(6) -0.004(5) -0.002(5) -0.001(5)
C25 0.020(6) 0.008(4) 0.009(5) -0.003(4) -0.005(5) -0.001(4)
C26 0.027(7) 0.007(5) 0.021(6) 0.005(5) -0.003(6) -0.002(5)
C27 0.038(8) 0.005(5) 0.019(6) 0.003(4) 0.007(6) 0.000(5)
C28 0.020(7) 0.009(5) 0.007(5) 0.000(4) 0.000(5) -0.002(5)
C29 0.0247(15) 0.0078(14) 0.0088(14) 0.0016(13) -0.0008(14) 0.0003(13)
C30 0.025(2) 0.0085(19) 0.0092(19) 0.0013(18) -0.0021(18) 0.0006(18)
C31 0.025(2) 0.0085(19) 0.0090(19) 0.0018(18) -0.0021(18) 0.0007(18)
C32 0.023(7) 0.012(6) 0.010(6) 0.002(5) 0.001(5) -0.002(5)
P1 0.0284(19) 0.0083(14) 0.0142(15) -0.0016(12) -0.0044(14) 0.0006(13)
F1 0.046(6) 0.020(4) 0.024(4) 0.012(3) 0.001(4) 0.003(4)
F2 0.052(6) 0.019(4) 0.029(5) 0.012(4) 0.014(4) 0.011(4)
F3 0.035(5) 0.027(4) 0.021(4) -0.013(3) -0.005(4) 0.000(4)
F4 0.047(6) 0.015(4) 0.015(4) -0.009(3) -0.005(4) 0.010(4)
F5 0.038(5) 0.029(5) 0.060(7) -0.002(5) -0.021(5) -0.010(4)
F6 0.041(6) 0.022(4) 0.033(5) -0.002(4) 0.006(4) 0.011(4)
S1 0.0252(18) 0.0214(16) 0.0314(19) 0.0083(14) -0.0010(15) 0.0015(13)
O1 0.028(6) 0.025(5) 0.028(5) 0.002(4) -0.002(4) 0.001(4)
C35 0.029(9) 0.029(8) 0.053(11) -0.007(8) 0.002(8) 0.000(7)
C36 0.024(9) 0.049(11) 0.066(13) -0.031(9) 0.028(9) -0.022(8)
P2 0.033(2) 0.0118(15) 0.0219(18) 0.0023(13) 0.0091(16) 0.0003(14)
F7 0.047(6) 0.018(4) 0.024(5) 0.005(3) 0.010(4) -0.002(4)
F8 0.040(5) 0.025(4) 0.022(4) 0.008(3) 0.004(4) -0.002(4)
F9 0.048(6) 0.031(5) 0.052(6) 0.014(5) 0.025(5) 0.013(4)
F10 0.071(8) 0.013(4) 0.029(5) -0.006(3) 0.012(5) -0.006(4)
F11 0.025(5) 0.031(5) 0.028(5) -0.003(4) 0.008(4) -0.003(4)
F12 0.029(5) 0.020(4) 0.036(5) -0.005(4) 0.005(4) -0.003(3)
S2 0.0195(18) 0.0235(17) 0.0214(17) 0.0092(14) -0.0019(14) 0.0007(13)
O2 0.021(2) 0.024(2) 0.022(2) 0.010(2) -0.002(2) 0.000(2)
C37 0.021(3) 0.024(2) 0.022(3) 0.009(2) -0.002(2) 0.001(2)
C38 0.020(3) 0.024(2) 0.022(3) 0.008(2) -0.002(2) 0.001(2)
S2A 0.020(2) 0.0238(19) 0.022(2) 0.0090(17) -0.0019(17) 0.0007(17)
O2A 0.020(3) 0.024(2) 0.022(3) 0.009(2) -0.002(2) 0.000(2)
C37A 0.020(3) 0.024(3) 0.022(3) 0.009(2) -0.002(2) 0.001(2)
C38A 0.020(3) 0.024(3) 0.022(3) 0.009(2) -0.002(2) 0.001(2)
P3 0.031(2) 0.0082(14) 0.0102(15) 0.0013(11) 0.0033(14) 0.0018(13)
F13 0.039(5) 0.034(5) 0.021(4) 0.018(4) 0.001(4) 0.010(4)
F14 0.054(6) 0.023(4) 0.014(4) 0.008(3) 0.006(4) -0.001(4)
F15 0.059(7) 0.012(4) 0.036(5) -0.011(3) 0.008(5) -0.006(4)
F16 0.030(5) 0.017(4) 0.030(5) -0.002(3) -0.004(4) -0.003(3)
F17 0.033(5) 0.027(5) 0.023(4) -0.010(3) -0.006(4) -0.008(4)
F18 0.035(5) 0.032(5) 0.031(5) -0.003(4) 0.010(4) 0.009(4)
S3 0.037(2) 0.051(4) 0.050(3) 0.003(3) -0.011(2) 0.001(3)
O3 0.037(3) 0.051(5) 0.050(3) 0.003(3) -0.011(3) 0.001(3)
C39 0.038(3) 0.051(5) 0.050(3) 0.003(3) -0.011(3) 0.001(3)
C40 0.037(3) 0.051(5) 0.050(3) 0.003(4) -0.011(3) 0.001(4)
S3A 0.037(2) 0.051(4) 0.050(3) 0.003(3) -0.011(2) 0.001(3)
O3A 0.037(3) 0.051(5) 0.050(3) 0.003(3) -0.010(3) 0.001(3)
C39A 0.038(3) 0.051(5) 0.051(3) 0.002(4) -0.010(3) 0.000(3)
C40A 0.038(3) 0.051(5) 0.050(3) 0.003(3) -0.011(3) 0.001(3)
P4 0.045(4) 0.020(4) 0.020(3) 0.004(3) -0.005(3) -0.003(3)
F19 0.048(5) 0.020(4) 0.023(4) 0.007(3) -0.004(4) -0.003(4)
F20 0.050(5) 0.022(4) 0.022(4) 0.006(3) -0.005(4) -0.002(4)
F21 0.046(5) 0.026(4) 0.025(4) 0.003(4) -0.005(4) -0.004(4)
F22 0.046(5) 0.021(4) 0.022(4) 0.002(4) -0.003(4) -0.004(4)
F23 0.046(5) 0.021(4) 0.022(4) 0.001(3) -0.005(4) -0.004(4)
F24 0.046(5) 0.022(4) 0.023(4) 0.003(4) -0.003(4) 0.000(4)
P4A 0.021(4) 0.015(4) 0.029(4) -0.001(3) 0.006(3) 0.006(3)
F19A 0.024(5) 0.019(5) 0.029(5) -0.004(4) 0.004(4) 0.006(4)
F20A 0.023(5) 0.019(5) 0.031(5) 0.000(4) 0.005(4) 0.004(4)
F21A 0.023(5) 0.015(5) 0.030(5) 0.004(4) 0.006(4) 0.006(4)
F22A 0.023(5) 0.016(5) 0.030(5) -0.002(4) 0.007(4) 0.005(4)
F23A 0.025(5) 0.016(5) 0.034(5) -0.002(4) 0.008(4) 0.005(4)
F24A 0.023(5) 0.017(5) 0.031(5) -0.002(4) 0.006(4) 0.008(4)
S4 0.0510(16) 0.0564(17) 0.0641(16) -0.0062(16) 0.0094(15) -0.0029(16)
O4 0.0510(16) 0.0564(17) 0.0641(16) -0.0062(16) 0.0094(15) -0.0029(16)
C41 0.0510(16) 0.0564(17) 0.0641(16) -0.0062(16) 0.0094(15) -0.0029(16)
C42 0.0510(16) 0.0564(17) 0.0641(16) -0.0062(16) 0.0094(16) -0.0029(16)
S4A 0.0510(16) 0.0564(17) 0.0641(16) -0.0062(16) 0.0094(15) -0.0029(16)
O4A 0.0510(16) 0.0564(17) 0.0641(16) -0.0062(16) 0.0094(15) -0.0029(16)
C41A 0.0510(16) 0.0564(17) 0.0641(16) -0.0062(16) 0.0094(15) -0.0029(16)
C42A 0.0510(16) 0.0564(17) 0.0641(16) -0.0062(16) 0.0094(15) -0.0029(16)
N17 0.039(7) 0.014(5) 0.024(6) 0.007(4) -0.006(6) 0.003(6)
C33 0.036(8) 0.014(5) 0.032(7) 0.005(5) 0.000(8) 0.000(6)
C34 0.049(12) 0.044(10) 0.049(10) -0.018(8) 0.008(10) -0.015(9)

_geom_special_details            
;
 All esds (except the esd in the dihedral angle between two l.s. planes)
 are estimated using the full covariance matrix.  The cell esds are taken
 into account individually in the estimation of esds in distances, angles
 and torsion angles; correlations between esds in cell parameters are only
 used when they are defined by crystal symmetry.  An approximate (isotropic)
 treatment of cell esds is used for estimating esds involving l.s. planes.
;

loop_
_geom_bond_atom_site_label_1
_geom_bond_atom_site_label_2
_geom_bond_distance
_geom_bond_site_symmetry_2
_geom_bond_publ_flag
Cu1 C1 1.911(11) . ?
Cu1 C17 1.918(12) . ?
Cu1 Cu4 3.052(2) . ?
Cu2 C21 1.904(13) . ?
Cu2 C5 1.912(13) . ?
Cu2 Cu3 3.040(2) . ?
Cu3 C9 1.906(11) . ?
Cu3 C25 1.918(11) . ?
Cu4 C29 1.900(12) . ?
Cu4 C13 1.907(12) . ?
N1 C1 1.370(17) . ?
N1 C2 1.403(15) . ?
N1 C16 1.441(17) . ?
N2 C1 1.363(17) . ?
N2 C3 1.384(16) . ?
N2 C4 1.439(19) . ?
N3 C5 1.351(16) . ?
N3 C6 1.397(16) . ?
N3 C4 1.448(16) . ?
N4 C5 1.371(16) . ?
N4 C7 1.376(16) . ?
N4 C8 1.466(16) . ?
N5 C9 1.341(19) . ?
N5 C10 1.397(17) . ?
N5 C8 1.437(19) . ?
N6 C9 1.355(19) . ?
N6 C11 1.399(17) . ?
N6 C12 1.468(19) . ?
N7 C13 1.331(16) . ?
N7 C14 1.395(16) . ?
N7 C12 1.458(16) . ?
N8 C13 1.373(16) . ?
N8 C15 1.401(16) . ?
N8 C16 1.434(16) . ?
N9 C17 1.357(18) . ?
N9 C19 1.381(17) . ?
N9 C32 1.427(18) . ?
N10 C17 1.379(17) . ?
N10 C18 1.384(16) . ?
N10 C20 1.418(19) . ?
N11 C21 1.366(17) . ?
N11 C22 1.380(16) . ?
N11 C20 1.459(17) . ?
N12 C21 1.369(15) . ?
N12 C23 1.371(17) . ?
N12 C24 1.439(16) . ?
N13 C25 1.340(17) . ?
N13 C26 1.399(16) . ?
N13 C24 1.481(17) . ?
N14 C25 1.354(17) . ?
N14 C27 1.394(16) . ?
N14 C28 1.450(16) . ?
N15 C29 1.354(16) . ?
N15 C30 1.390(16) . ?
N15 C28 1.479(15) . ?
N16 C29 1.353(16) . ?
N16 C31 1.407(16) . ?
N16 C32 1.465(16) . ?
C2 C3 1.333(18) . ?
C2 H2 0.9500 . ?
C3 H3 0.9500 . ?
C16 H16A 0.9900 . ?
C16 H16B 0.9900 . ?
C4 H4A 0.9900 . ?
C4 H4B 0.9900 . ?
C6 C7 1.351(17) . ?
C6 H6 0.9500 . ?
C7 H7 0.9500 . ?
C8 H8A 0.9900 . ?
C8 H8B 0.9900 . ?
C10 C11 1.33(2) . ?
C10 H10 0.9500 . ?
C11 H11 0.9500 . ?
C12 H12A 0.9900 . ?
C12 H12B 0.9900 . ?
C14 C15 1.364(17) . ?
C14 H14 0.9500 . ?
C15 H15 0.9500 . ?
C18 C19 1.33(2) . ?
C18 H18 0.9500 . ?
C19 H19 0.9500 . ?
C20 H20A 0.9900 . ?
C20 H20B 0.9900 . ?
C22 C23 1.35(2) . ?
C22 H22 0.9500 . ?
C23 H23 0.9500 . ?
C24 H24A 0.9900 . ?
C24 H24B 0.9900 . ?
C26 C27 1.31(2) . ?
C26 H26 0.9500 . ?
C27 H27 0.9500 . ?
C28 H28A 0.9900 . ?
C28 H28B 0.9900 . ?
C30 C31 1.341(17) . ?
C30 H30 0.9500 . ?
C31 H31 0.9500 . ?
C32 H32A 0.9900 . ?
C32 H32B 0.9900 . ?
P1 F5 1.572(10) . ?
P1 F6 1.585(9) . ?
P1 F3 1.592(9) . ?
P1 F1 1.596(9) . ?
P1 F4 1.604(8) . ?
P1 F2 1.607(9) . ?
S1 O1 1.490(12) . ?
S1 C36 1.760(18) . ?
S1 C35 1.806(17) . ?
C35 H35A 0.9800 . ?
C35 H35B 0.9800 . ?
C35 H35C 0.9800 . ?
C36 H36A 0.9800 . ?
C36 H36B 0.9800 . ?
C36 H36C 0.9800 . ?
P2 F9 1.585(11) . ?
P2 F7 1.587(9) . ?
P2 F12 1.606(9) . ?
P2 F10 1.609(10) . ?
P2 F11 1.613(10) . ?
P2 F8 1.621(9) . ?
S2 O2 1.528(12) . ?
S2 C38 1.766(16) . ?
S2 C37 1.766(17) . ?
C37 H37A 0.9800 . ?
C37 H37B 0.9800 . ?
C37 H37C 0.9800 . ?
C38 H38A 0.9800 . ?
C38 H38B 0.9800 . ?
C38 H38C 0.9800 . ?
S2A O2A 1.52(3) . ?
S2A C38A 1.75(3) . ?
S2A C37A 1.76(3) . ?
C37A H37D 0.9800 . ?
C37A H37E 0.9800 . ?
C37A H37F 0.9800 . ?
C38A H38D 0.9800 . ?
C38A H38E 0.9800 . ?
C38A H38F 0.9800 . ?
P3 F18 1.585(10) . ?
P3 F16 1.598(10) . ?
P3 F14 1.603(8) . ?
P3 F13 1.604(8) . ?
P3 F17 1.605(9) . ?
P3 F15 1.606(9) . ?
S3 O3 1.445(14) . ?
S3 C39 1.73(2) . ?
S3 C40 1.83(2) . ?
C39 H39A 0.9800 . ?
C39 H39B 0.9800 . ?
C39 H39C 0.9800 . ?
C40 H40A 0.9800 . ?
C40 H40B 0.9800 . ?
C40 H40C 0.9800 . ?
S3A O3A 1.446(14) . ?
S3A C39A 1.73(2) . ?
S3A C40A 1.83(2) . ?
C39A H39D 0.9800 . ?
C39A H39E 0.9800 . ?
C39A H39F 0.9800 . ?
C40A H40D 0.9800 . ?
C40A H40E 0.9800 . ?
C40A H40F 0.9800 . ?
P4 F24 1.568(10) . ?
P4 F23 1.574(13) . ?
P4 F20 1.585(12) . ?
P4 F21 1.595(12) . ?
P4 F22 1.596(10) . ?
P4 F19 1.598(11) . ?
P4A F24A 1.567(10) . ?
P4A F23A 1.574(13) . ?
P4A F20A 1.585(12) . ?
P4A F21A 1.595(12) . ?
P4A F22A 1.596(10) . ?
P4A F19A 1.598(11) . ?
S4 O4 1.469(16) . ?
S4 C41 1.78(2) . ?
S4 C42 1.78(2) . ?
C41 H41A 0.9800 . ?
C41 H41B 0.9800 . ?
C41 H41C 0.9800 . ?
C42 H42A 0.9800 . ?
C42 H42B 0.9800 . ?
C42 H42C 0.9800 . ?
S4A O4A 1.469(16) . ?
S4A C41A 1.78(2) . ?
S4A C42A 1.78(2) . ?
C41A H41D 0.9800 . ?
C41A H41E 0.9800 . ?
C41A H41F 0.9800 . ?
C42A H42D 0.9800 . ?
C42A H42E 0.9800 . ?
C42A H42F 0.9800 . ?
N17 C33 1.141(17) . ?
C33 C34 1.46(2) . ?
C34 H34A 0.9800 . ?
C34 H34B 0.9800 . ?
C34 H34C 0.9800 . ?

loop_
_geom_angle_atom_site_label_1
_geom_angle_atom_site_label_2
_geom_angle_atom_site_label_3
_geom_angle
_geom_angle_site_symmetry_1
_geom_angle_site_symmetry_3
_geom_angle_publ_flag
C1 Cu1 C17 160.9(5) . . ?
C1 Cu1 Cu4 96.4(4) . . ?
C17 Cu1 Cu4 96.4(4) . . ?
C21 Cu2 C5 163.4(6) . . ?
C21 Cu2 Cu3 96.1(4) . . ?
C5 Cu2 Cu3 95.9(4) . . ?
C9 Cu3 C25 159.0(5) . . ?
C9 Cu3 Cu2 96.8(4) . . ?
C25 Cu3 Cu2 96.9(4) . . ?
C29 Cu4 C13 163.2(6) . . ?
C29 Cu4 Cu1 97.0(4) . . ?
C13 Cu4 Cu1 96.2(4) . . ?
C1 N1 C2 109.8(11) . . ?
C1 N1 C16 124.5(10) . . ?
C2 N1 C16 124.7(11) . . ?
C1 N2 C3 110.7(11) . . ?
C1 N2 C4 124.2(11) . . ?
C3 N2 C4 124.5(11) . . ?
C5 N3 C6 111.7(10) . . ?
C5 N3 C4 123.2(11) . . ?
C6 N3 C4 124.7(10) . . ?
C5 N4 C7 111.9(10) . . ?
C5 N4 C8 123.4(10) . . ?
C7 N4 C8 124.3(11) . . ?
C9 N5 C10 111.8(12) . . ?
C9 N5 C8 124.3(11) . . ?
C10 N5 C8 123.3(12) . . ?
C9 N6 C11 111.2(12) . . ?
C9 N6 C12 123.2(11) . . ?
C11 N6 C12 125.1(12) . . ?
C13 N7 C14 112.7(10) . . ?
C13 N7 C12 123.7(11) . . ?
C14 N7 C12 122.9(11) . . ?
C13 N8 C15 110.6(10) . . ?
C13 N8 C16 125.3(10) . . ?
C15 N8 C16 123.3(10) . . ?
C17 N9 C19 112.6(11) . . ?
C17 N9 C32 123.1(11) . . ?
C19 N9 C32 123.1(11) . . ?
C17 N10 C18 108.6(11) . . ?
C17 N10 C20 122.9(11) . . ?
C18 N10 C20 127.6(11) . . ?
C21 N11 C22 112.0(11) . . ?
C21 N11 C20 122.7(11) . . ?
C22 N11 C20 124.3(12) . . ?
C21 N12 C23 111.2(11) . . ?
C21 N12 C24 123.1(11) . . ?
C23 N12 C24 125.5(11) . . ?
C25 N13 C26 110.4(11) . . ?
C25 N13 C24 123.8(10) . . ?
C26 N13 C24 125.2(11) . . ?
C25 N14 C27 111.7(11) . . ?
C25 N14 C28 122.9(10) . . ?
C27 N14 C28 125.0(11) . . ?
C29 N15 C30 112.0(10) . . ?
C29 N15 C28 122.4(11) . . ?
C30 N15 C28 125.3(10) . . ?
C29 N16 C31 112.0(10) . . ?
C29 N16 C32 123.9(11) . . ?
C31 N16 C32 123.6(10) . . ?
N2 C1 N1 104.8(9) . . ?
N2 C1 Cu1 127.9(10) . . ?
N1 C1 Cu1 126.1(10) . . ?
C3 C2 N1 107.1(11) . . ?
C3 C2 H2 126.4 . . ?
N1 C2 H2 126.4 . . ?
C2 C3 N2 107.6(12) . . ?
C2 C3 H3 126.2 . . ?
N2 C3 H3 126.2 . . ?
N8 C16 N1 109.3(11) . . ?
N8 C16 H16A 109.8 . . ?
N1 C16 H16A 109.8 . . ?
N8 C16 H16B 109.8 . . ?
N1 C16 H16B 109.8 . . ?
H16A C16 H16B 108.3 . . ?
N2 C4 N3 111.4(11) . . ?
N2 C4 H4A 109.4 . . ?
N3 C4 H4A 109.4 . . ?
N2 C4 H4B 109.4 . . ?
N3 C4 H4B 109.4 . . ?
H4A C4 H4B 108.0 . . ?
N3 C5 N4 103.5(10) . . ?
N3 C5 Cu2 128.3(10) . . ?
N4 C5 Cu2 125.7(9) . . ?
C7 C6 N3 106.2(11) . . ?
C7 C6 H6 126.9 . . ?
N3 C6 H6 126.9 . . ?
C6 C7 N4 106.7(11) . . ?
C6 C7 H7 126.7 . . ?
N4 C7 H7 126.7 . . ?
N5 C8 N4 109.3(11) . . ?
N5 C8 H8A 109.8 . . ?
N4 C8 H8A 109.8 . . ?
N5 C8 H8B 109.8 . . ?
N4 C8 H8B 109.8 . . ?
H8A C8 H8B 108.3 . . ?
N5 C9 N6 104.0(10) . . ?
N5 C9 Cu3 127.3(11) . . ?
N6 C9 Cu3 127.6(11) . . ?
C11 C10 N5 106.5(12) . . ?
C11 C10 H10 126.8 . . ?
N5 C10 H10 126.8 . . ?
C10 C11 N6 106.5(13) . . ?
C10 C11 H11 126.8 . . ?
N6 C11 H11 126.8 . . ?
N7 C12 N6 110.3(11) . . ?
N7 C12 H12A 109.6 . . ?
N6 C12 H12A 109.6 . . ?
N7 C12 H12B 109.6 . . ?
N6 C12 H12B 109.6 . . ?
H12A C12 H12B 108.1 . . ?
C15 C14 N7 105.7(11) . . ?
C15 C14 H14 127.1 . . ?
N7 C14 H14 127.1 . . ?
C14 C15 N8 106.4(11) . . ?
C14 C15 H15 126.8 . . ?
N8 C15 H15 126.8 . . ?
N7 C13 N8 104.4(10) . . ?
N7 C13 Cu4 128.4(9) . . ?
N8 C13 Cu4 124.3(9) . . ?
N9 C17 N10 104.1(10) . . ?
N9 C17 Cu1 127.6(10) . . ?
N10 C17 Cu1 127.7(10) . . ?
C19 C18 N10 109.9(12) . . ?
C19 C18 H18 125.1 . . ?
N10 C18 H18 125.1 . . ?
C18 C19 N9 104.8(12) . . ?
C18 C19 H19 127.6 . . ?
N9 C19 H19 127.6 . . ?
N10 C20 N11 111.8(11) . . ?
N10 C20 H20A 109.3 . . ?
N11 C20 H20A 109.3 . . ?
N10 C20 H20B 109.3 . . ?
N11 C20 H20B 109.3 . . ?
H20A C20 H20B 107.9 . . ?
N11 C21 N12 103.1(11) . . ?
N11 C21 Cu2 128.3(9) . . ?
N12 C21 Cu2 126.2(10) . . ?
C23 C22 N11 105.8(12) . . ?
C23 C22 H22 127.1 . . ?
N11 C22 H22 127.1 . . ?
C22 C23 N12 107.8(12) . . ?
C22 C23 H23 126.1 . . ?
N12 C23 H23 126.1 . . ?
N12 C24 N13 106.8(10) . . ?
N12 C24 H24A 110.4 . . ?
N13 C24 H24A 110.4 . . ?
N12 C24 H24B 110.4 . . ?
N13 C24 H24B 110.4 . . ?
H24A C24 H24B 108.6 . . ?
N13 C25 N14 104.0(9) . . ?
N13 C25 Cu3 127.6(10) . . ?
N14 C25 Cu3 127.9(10) . . ?
C27 C26 N13 108.1(13) . . ?
C27 C26 H26 126.0 . . ?
N13 C26 H26 126.0 . . ?
C26 C27 N14 105.8(13) . . ?
C26 C27 H27 127.1 . . ?
N14 C27 H27 127.1 . . ?
N14 C28 N15 110.2(10) . . ?
N14 C28 H28A 109.6 . . ?
N15 C28 H28A 109.6 . . ?
N14 C28 H28B 109.6 . . ?
N15 C28 H28B 109.6 . . ?
H28A C28 H28B 108.1 . . ?
N16 C29 N15 103.4(11) . . ?
N16 C29 Cu4 125.6(9) . . ?
N15 C29 Cu4 129.2(9) . . ?
C31 C30 N15 107.0(11) . . ?
C31 C30 H30 126.5 . . ?
N15 C30 H30 126.5 . . ?
C30 C31 N16 105.5(11) . . ?
C30 C31 H31 127.2 . . ?
N16 C31 H31 127.2 . . ?
N9 C32 N16 110.0(11) . . ?
N9 C32 H32A 109.7 . . ?
N16 C32 H32A 109.7 . . ?
N9 C32 H32B 109.7 . . ?
N16 C32 H32B 109.7 . . ?
H32A C32 H32B 108.2 . . ?
F5 P1 F6 91.3(6) . . ?
F5 P1 F3 179.3(6) . . ?
F6 P1 F3 89.4(5) . . ?
F5 P1 F1 89.4(5) . . ?
F6 P1 F1 89.9(5) . . ?
F3 P1 F1 90.8(5) . . ?
F5 P1 F4 90.1(5) . . ?
F6 P1 F4 178.5(6) . . ?
F3 P1 F4 89.2(5) . . ?
F1 P1 F4 90.7(5) . . ?
F5 P1 F2 90.7(6) . . ?
F6 P1 F2 90.2(5) . . ?
F3 P1 F2 89.1(5) . . ?
F1 P1 F2 179.8(6) . . ?
F4 P1 F2 89.2(5) . . ?
O1 S1 C36 107.4(9) . . ?
O1 S1 C35 105.0(7) . . ?
C36 S1 C35 96.4(9) . . ?
S1 C35 H35A 109.5 . . ?
S1 C35 H35B 109.5 . . ?
H35A C35 H35B 109.5 . . ?
S1 C35 H35C 109.5 . . ?
H35A C35 H35C 109.5 . . ?
H35B C35 H35C 109.5 . . ?
S1 C36 H36A 109.5 . . ?
S1 C36 H36B 109.5 . . ?
H36A C36 H36B 109.5 . . ?
S1 C36 H36C 109.5 . . ?
H36A C36 H36C 109.5 . . ?
H36B C36 H36C 109.5 . . ?
F9 P2 F7 91.0(5) . . ?
F9 P2 F12 90.4(6) . . ?
F7 P2 F12 90.5(5) . . ?
F9 P2 F10 90.8(6) . . ?
F7 P2 F10 90.3(5) . . ?
F12 P2 F10 178.6(6) . . ?
F9 P2 F11 179.3(7) . . ?
F7 P2 F11 89.2(5) . . ?
F12 P2 F11 89.0(5) . . ?
F10 P2 F11 89.9(6) . . ?
F9 P2 F8 89.5(5) . . ?
F7 P2 F8 179.5(6) . . ?
F12 P2 F8 89.7(5) . . ?
F10 P2 F8 89.5(5) . . ?
F11 P2 F8 90.3(5) . . ?
O2 S2 C38 107.2(8) . . ?
O2 S2 C37 106.0(7) . . ?
C38 S2 C37 99.6(8) . . ?
S2 C37 H37A 109.5 . . ?
S2 C37 H37B 109.5 . . ?
H37A C37 H37B 109.5 . . ?
S2 C37 H37C 109.5 . . ?
H37A C37 H37C 109.5 . . ?
H37B C37 H37C 109.5 . . ?
S2 C38 H38A 109.5 . . ?
S2 C38 H38B 109.5 . . ?
H38A C38 H38B 109.5 . . ?
S2 C38 H38C 109.5 . . ?
H38A C38 H38C 109.5 . . ?
H38B C38 H38C 109.5 . . ?
O2A S2A C38A 111(3) . . ?
O2A S2A C37A 107(3) . . ?
C38A S2A C37A 101(3) . . ?
S2A C37A H37D 109.5 . . ?
S2A C37A H37E 109.5 . . ?
H37D C37A H37E 109.5 . . ?
S2A C37A H37F 109.5 . . ?
H37D C37A H37F 109.5 . . ?
H37E C37A H37F 109.5 . . ?
S2A C38A H38D 109.5 . . ?
S2A C38A H38E 109.5 . . ?
H38D C38A H38E 109.5 . . ?
S2A C38A H38F 109.5 . . ?
H38D C38A H38F 109.5 . . ?
H38E C38A H38F 109.5 . . ?
F18 P3 F16 178.4(5) . . ?
F18 P3 F14 91.0(5) . . ?
F16 P3 F14 88.9(5) . . ?
F18 P3 F13 89.7(5) . . ?
F16 P3 F13 90.4(5) . . ?
F14 P3 F13 178.7(5) . . ?
F18 P3 F17 88.9(5) . . ?
F16 P3 F17 89.5(5) . . ?
F14 P3 F17 89.6(5) . . ?
F13 P3 F17 89.3(5) . . ?
F18 P3 F15 91.8(5) . . ?
F16 P3 F15 89.8(5) . . ?
F14 P3 F15 90.7(5) . . ?
F13 P3 F15 90.4(5) . . ?
F17 P3 F15 179.2(6) . . ?
O3 S3 C39 107.2(11) . . ?
O3 S3 C40 106.3(11) . . ?
C39 S3 C40 93.9(16) . . ?
S3 C39 H39A 109.5 . . ?
S3 C39 H39B 109.5 . . ?
H39A C39 H39B 109.5 . . ?
S3 C39 H39C 109.5 . . ?
H39A C39 H39C 109.5 . . ?
H39B C39 H39C 109.5 . . ?
S3 C40 H40A 109.5 . . ?
S3 C40 H40B 109.5 . . ?
H40A C40 H40B 109.5 . . ?
S3 C40 H40C 109.5 . . ?
H40A C40 H40C 109.5 . . ?
H40B C40 H40C 109.5 . . ?
O3A S3A C39A 107.2(11) . . ?
O3A S3A C40A 106.3(11) . . ?
C39A S3A C40A 93.9(16) . . ?
S3A C39A H39D 109.5 . . ?
S3A C39A H39E 109.5 . . ?
H39D C39A H39E 109.5 . . ?
S3A C39A H39F 109.5 . . ?
H39D C39A H39F 109.5 . . ?
H39E C39A H39F 109.5 . . ?
S3A C40A H40D 109.5 . . ?
S3A C40A H40E 109.5 . . ?
H40D C40A H40E 109.5 . . ?
S3A C40A H40F 109.5 . . ?
H40D C40A H40F 109.5 . . ?
H40E C40A H40F 109.5 . . ?
F24 P4 F23 89.7(6) . . ?
F24 P4 F20 89.3(6) . . ?
F23 P4 F20 93.8(9) . . ?
F24 P4 F21 92.7(6) . . ?
F23 P4 F21 176.5(9) . . ?
F20 P4 F21 88.9(9) . . ?
F24 P4 F22 178.4(6) . . ?
F23 P4 F22 88.9(6) . . ?
F20 P4 F22 90.0(6) . . ?
F21 P4 F22 88.8(6) . . ?
F24 P4 F19 91.7(6) . . ?
F23 P4 F19 91.2(9) . . ?
F20 P4 F19 174.9(10) . . ?
F21 P4 F19 86.2(9) . . ?
F22 P4 F19 89.0(6) . . ?
F24A P4A F23A 89.8(6) . . ?
F24A P4A F20A 89.3(6) . . ?
F23A P4A F20A 93.7(9) . . ?
F24A P4A F21A 92.7(6) . . ?
F23A P4A F21A 176.5(9) . . ?
F20A P4A F21A 88.8(9) . . ?
F24A P4A F22A 178.4(6) . . ?
F23A P4A F22A 88.9(6) . . ?
F20A P4A F22A 90.0(6) . . ?
F21A P4A F22A 88.7(6) . . ?
F24A P4A F19A 91.8(6) . . ?
F23A P4A F19A 91.2(9) . . ?
F20A P4A F19A 174.9(10) . . ?
F21A P4A F19A 86.2(9) . . ?
F22A P4A F19A 89.0(6) . . ?
O4 S4 C41 106.9(12) . . ?
O4 S4 C42 107.1(13) . . ?
C41 S4 C42 92.7(16) . . ?
S4 C41 H41A 109.5 . . ?
S4 C41 H41B 109.5 . . ?
H41A C41 H41B 109.5 . . ?
S4 C41 H41C 109.5 . . ?
H41A C41 H41C 109.5 . . ?
H41B C41 H41C 109.5 . . ?
S4 C42 H42A 109.5 . . ?
S4 C42 H42B 109.5 . . ?
H42A C42 H42B 109.5 . . ?
S4 C42 H42C 109.5 . . ?
H42A C42 H42C 109.5 . . ?
H42B C42 H42C 109.5 . . ?
O4A S4A C41A 106.9(12) . . ?
O4A S4A C42A 107.1(13) . . ?
C41A S4A C42A 92.7(16) . . ?
S4A C41A H41D 109.5 . . ?
S4A C41A H41E 109.5 . . ?
H41D C41A H41E 109.5 . . ?
S4A C41A H41F 109.5 . . ?
H41D C41A H41F 109.5 . . ?
H41E C41A H41F 109.5 . . ?
S4A C42A H42D 109.5 . . ?
S4A C42A H42E 109.5 . . ?
H42D C42A H42E 109.5 . . ?
S4A C42A H42F 109.5 . . ?
H42D C42A H42F 109.5 . . ?
H42E C42A H42F 109.5 . . ?
N17 C33 C34 177.4(19) . . ?
C33 C34 H34A 109.5 . . ?
C33 C34 H34B 109.5 . . ?
H34A C34 H34B 109.5 . . ?
C33 C34 H34C 109.5 . . ?
H34A C34 H34C 109.5 . . ?
H34B C34 H34C 109.5 . . ?

loop_
_geom_torsion_atom_site_label_1
_geom_torsion_atom_site_label_2
_geom_torsion_atom_site_label_3
_geom_torsion_atom_site_label_4
_geom_torsion
_geom_torsion_site_symmetry_1
_geom_torsion_site_symmetry_2
_geom_torsion_site_symmetry_3
_geom_torsion_site_symmetry_4
_geom_torsion_publ_flag
C3 N2 C1 N1 0.4(12) . . . . ?
C4 N2 C1 N1 171.8(11) . . . . ?
C3 N2 C1 Cu1 168.1(8) . . . . ?
C4 N2 C1 Cu1 -20.4(16) . . . . ?
C2 N1 C1 N2 -0.5(12) . . . . ?
C16 N1 C1 N2 -169.2(11) . . . . ?
C2 N1 C1 Cu1 -168.5(8) . . . . ?
C16 N1 C1 Cu1 22.8(16) . . . . ?
C1 N1 C2 C3 0.4(14) . . . . ?
C16 N1 C2 C3 169.1(11) . . . . ?
N1 C2 C3 N2 -0.2(15) . . . . ?
C1 N2 C3 C2 -0.1(14) . . . . ?
C4 N2 C3 C2 -171.6(11) . . . . ?
C13 N8 C16 N1 -83.5(15) . . . . ?
C15 N8 C16 N1 85.4(15) . . . . ?
C1 N1 C16 N8 82.9(14) . . . . ?
C2 N1 C16 N8 -84.2(14) . . . . ?
C1 N2 C4 N3 -84.5(14) . . . . ?
C3 N2 C4 N3 85.8(14) . . . . ?
C5 N3 C4 N2 82.5(15) . . . . ?
C6 N3 C4 N2 -89.8(16) . . . . ?
C6 N3 C5 N4 -0.2(15) . . . . ?
C4 N3 C5 N4 -173.4(12) . . . . ?
C6 N3 C5 Cu2 -162.5(11) . . . . ?
C4 N3 C5 Cu2 24(2) . . . . ?
C7 N4 C5 N3 -1.2(15) . . . . ?
C8 N4 C5 N3 172.1(12) . . . . ?
C7 N4 C5 Cu2 161.7(10) . . . . ?
C8 N4 C5 Cu2 -25.0(19) . . . . ?
C5 N3 C6 C7 1.5(16) . . . . ?
C4 N3 C6 C7 174.6(13) . . . . ?
N3 C6 C7 N4 -2.1(15) . . . . ?
C5 N4 C7 C6 2.1(16) . . . . ?
C8 N4 C7 C6 -171.1(13) . . . . ?
C9 N5 C8 N4 85.4(14) . . . . ?
C10 N5 C8 N4 -84.9(14) . . . . ?
C5 N4 C8 N5 -82.6(15) . . . . ?
C7 N4 C8 N5 89.8(15) . . . . ?
C10 N5 C9 N6 0.0(12) . . . . ?
C8 N5 C9 N6 -171.3(11) . . . . ?
C10 N5 C9 Cu3 -169.1(9) . . . . ?
C8 N5 C9 Cu3 19.7(17) . . . . ?
C11 N6 C9 N5 0.1(13) . . . . ?
C12 N6 C9 N5 172.1(11) . . . . ?
C11 N6 C9 Cu3 169.1(8) . . . . ?
C12 N6 C9 Cu3 -18.9(16) . . . . ?
C9 N5 C10 C11 0.0(15) . . . . ?
C8 N5 C10 C11 171.4(11) . . . . ?
N5 C10 C11 N6 0.1(15) . . . . ?
C9 N6 C11 C10 -0.1(15) . . . . ?
C12 N6 C11 C10 -171.9(11) . . . . ?
C13 N7 C12 N6 82.9(16) . . . . ?
C14 N7 C12 N6 -86.4(15) . . . . ?
C9 N6 C12 N7 -84.6(14) . . . . ?
C11 N6 C12 N7 86.3(15) . . . . ?
C13 N7 C14 C15 0.9(16) . . . . ?
C12 N7 C14 C15 171.3(12) . . . . ?
N7 C14 C15 N8 1.5(15) . . . . ?
C13 N8 C15 C14 -3.4(16) . . . . ?
C16 N8 C15 C14 -173.8(12) . . . . ?
C14 N7 C13 N8 -3.0(15) . . . . ?
C12 N7 C13 N8 -173.3(12) . . . . ?
C14 N7 C13 Cu4 -164.3(11) . . . . ?
C12 N7 C13 Cu4 25(2) . . . . ?
C15 N8 C13 N7 3.9(15) . . . . ?
C16 N8 C13 N7 174.0(13) . . . . ?
C15 N8 C13 Cu4 166.2(10) . . . . ?
C16 N8 C13 Cu4 -23.7(19) . . . . ?
C19 N9 C17 N10 2.4(13) . . . . ?
C32 N9 C17 N10 170.4(11) . . . . ?
C19 N9 C17 Cu1 173.8(9) . . . . ?
C32 N9 C17 Cu1 -18.1(17) . . . . ?
C18 N10 C17 N9 -2.4(12) . . . . ?
C20 N10 C17 N9 -172.4(12) . . . . ?
C18 N10 C17 Cu1 -173.8(9) . . . . ?
C20 N10 C17 Cu1 16.2(17) . . . . ?
C17 N10 C18 C19 1.7(14) . . . . ?
C20 N10 C18 C19 171.0(12) . . . . ?
N10 C18 C19 N9 -0.2(15) . . . . ?
C17 N9 C19 C18 -1.4(15) . . . . ?
C32 N9 C19 C18 -169.4(12) . . . . ?
C17 N10 C20 N11 87.9(14) . . . . ?
C18 N10 C20 N11 -80.1(15) . . . . ?
C21 N11 C20 N10 -82.7(15) . . . . ?
C22 N11 C20 N10 84.9(16) . . . . ?
C22 N11 C21 N12 1.1(15) . . . . ?
C20 N11 C21 N12 170.0(12) . . . . ?
C22 N11 C21 Cu2 164.4(10) . . . . ?
C20 N11 C21 Cu2 -26.7(19) . . . . ?
C23 N12 C21 N11 -0.7(15) . . . . ?
C24 N12 C21 N11 -175.5(11) . . . . ?
C23 N12 C21 Cu2 -164.4(10) . . . . ?
C24 N12 C21 Cu2 20.8(18) . . . . ?
C21 N11 C22 C23 -1.1(17) . . . . ?
C20 N11 C22 C23 -169.8(13) . . . . ?
N11 C22 C23 N12 0.6(17) . . . . ?
C21 N12 C23 C22 0.1(17) . . . . ?
C24 N12 C23 C22 174.7(13) . . . . ?
C21 N12 C24 N13 86.3(14) . . . . ?
C23 N12 C24 N13 -87.7(15) . . . . ?
C25 N13 C24 N12 -87.6(13) . . . . ?
C26 N13 C24 N12 82.7(14) . . . . ?
C26 N13 C25 N14 -0.7(12) . . . . ?
C24 N13 C25 N14 170.8(11) . . . . ?
C26 N13 C25 Cu3 171.0(9) . . . . ?
C24 N13 C25 Cu3 -17.5(16) . . . . ?
C27 N14 C25 N13 -1.1(12) . . . . ?
C28 N14 C25 N13 -173.2(11) . . . . ?
C27 N14 C25 Cu3 -172.8(9) . . . . ?
C28 N14 C25 Cu3 15.1(16) . . . . ?
C25 N13 C26 C27 2.3(16) . . . . ?
C24 N13 C26 C27 -169.0(12) . . . . ?
N13 C26 C27 N14 -2.9(17) . . . . ?
C25 N14 C27 C26 2.6(16) . . . . ?
C28 N14 C27 C26 174.5(12) . . . . ?
C25 N14 C28 N15 88.5(13) . . . . ?
C27 N14 C28 N15 -82.5(14) . . . . ?
C29 N15 C28 N14 -84.5(14) . . . . ?
C30 N15 C28 N14 88.1(15) . . . . ?
C31 N16 C29 N15 2.1(15) . . . . ?
C32 N16 C29 N15 -170.4(12) . . . . ?
C31 N16 C29 Cu4 -163.7(10) . . . . ?
C32 N16 C29 Cu4 23.8(19) . . . . ?
C30 N15 C29 N16 -1.8(15) . . . . ?
C28 N15 C29 N16 171.8(11) . . . . ?
C30 N15 C29 Cu4 163.3(10) . . . . ?
C28 N15 C29 Cu4 -23.2(19) . . . . ?
C29 N15 C30 C31 0.8(16) . . . . ?
C28 N15 C30 C31 -172.5(12) . . . . ?
N15 C30 C31 N16 0.5(15) . . . . ?
C29 N16 C31 C30 -1.7(16) . . . . ?
C32 N16 C31 C30 170.8(12) . . . . ?
C17 N9 C32 N16 -87.1(14) . . . . ?
C19 N9 C32 N16 79.7(14) . . . . ?
C29 N16 C32 N9 84.3(15) . . . . ?
C31 N16 C32 N9 -87.4(15) . . . . ?


_shelx_res_file                  
;

    AnnMa37_2_0m-auto.res created by SHELXL-2014/7


TITL AnnMa37_2_0m_a.res in Cc
CELL 0.71073 26.9499 11.6280 21.3978 90.000 90.293 90.000
ZERR 4.00 0.0022 0.0008 0.0016 0.000 0.004 0.000
LATT -7
SYMM x, -y, z+1/2
SFAC C N O F P S CU H
UNIT 168 68 16 96 16 16 16 236
LIST 4
TEMP -167.260
SIZE 0.077 0.129 0.146
L.S. 4
FMAP 2
TWIN -1 0 0 0 -1 0 0.008 0 1  -4
PLAN 20
BOND $H
CONF
OMIT -2 0 0 ! affected by beamstop
HTAB
ACTA
WGHT    0.087000   39.439198
BASF   0.01737   0.03451   0.25454
FVAR       0.04197   0.53957   0.87021   0.38253   0.54933
CU1   7    0.579771    0.831377    0.468561    11.00000    0.01771    0.01041 =
         0.00957    0.00311    0.00134    0.00021
CU2   7    0.495532    0.685759    0.412639    11.00000    0.02850    0.00795 =
         0.01008    0.00278   -0.00041   -0.00165
CU3   7    0.571395    0.526498    0.353403    11.00000    0.01956    0.01113 =
         0.01065    0.00480   -0.00104   -0.00014
CU4   7    0.655711    0.671396    0.408696    11.00000    0.02600    0.00771 =
         0.00886    0.00221    0.00068    0.00018
N1    2    0.621826    0.999496    0.381312    11.00000    0.02172    0.00636 =
         0.00976   -0.00153   -0.00099    0.00086
SIMU 0.001 C1 N2 C2 C3 N1
N2    2    0.541550    1.007043    0.381175    11.00000    0.02219    0.00640 =
         0.00996   -0.00175   -0.00103    0.00043
N3    2    0.476220    0.893688    0.337711    11.00000    0.02196    0.00907 =
         0.01406    0.00093   -0.00605   -0.00022
N4    2    0.471174    0.741085    0.282398    11.00000    0.02169    0.00882 =
         0.01385    0.00119   -0.00596   -0.00050
N5    2    0.529823    0.615443    0.236694    11.00000    0.03464    0.00723 =
         0.00860   -0.00117   -0.00370   -0.00123
SIMU 0.001 C9 N5 C10 C11 N6
N6    2    0.608587    0.610637    0.233038    11.00000    0.03451    0.00743 =
         0.00875   -0.00119   -0.00386   -0.00114
N7    2    0.674418    0.724140    0.277149    11.00000    0.02542    0.00799 =
         0.00861    0.00246    0.00221    0.00026
N8    2    0.678802    0.874179    0.334583    11.00000    0.02581    0.00854 =
         0.00921    0.00186    0.00250   -0.00031
SIMU 0.001 C17 C18 C19 N9 N10
N9    2    0.621847    0.737050    0.585278    11.00000    0.02363    0.01240 =
         0.00982   -0.00144   -0.00015   -0.00117
N10   2    0.541893    0.741355    0.589055    11.00000    0.02347    0.01223 =
         0.01036   -0.00128   -0.00023   -0.00062
N11   2    0.475738    0.631758    0.545030    11.00000    0.01799    0.00984 =
         0.01392    0.00677    0.00377   -0.00014
N12   2    0.471727    0.481757    0.487057    11.00000    0.01367    0.00981 =
         0.01682    0.00433    0.00459   -0.00439
N13   2    0.529590    0.358217    0.440657    11.00000    0.02580    0.00418 =
         0.00610    0.00125   -0.00614   -0.00580
N14   2    0.608226    0.348851    0.440437    11.00000    0.01411    0.00936 =
         0.00770    0.00163    0.00069   -0.00658
N15   2    0.675297    0.461733    0.482284    11.00000    0.02447    0.00810 =
         0.00897    0.00127   -0.00172    0.00036
N16   2    0.680272    0.613504    0.537246    11.00000    0.02433    0.00795 =
         0.00893    0.00165   -0.00171    0.00045
C1    1    0.580574    0.945580    0.404327    11.00000    0.02185    0.00657 =
         0.00980   -0.00182   -0.00111    0.00091
C2    1    0.607523    1.092937    0.343882    11.00000    0.02215    0.00655 =
         0.01027   -0.00122   -0.00097    0.00082
AFIX  43
H2    8    0.629021    1.143899    0.322318    11.00000   -1.20000
AFIX   0
C3    1    0.558090    1.096783    0.344259    11.00000    0.02219    0.00652 =
         0.01027   -0.00123   -0.00101    0.00071
AFIX  43
H3    8    0.537869    1.151281    0.323023    11.00000   -1.20000
AFIX   0
C16   1    0.671420    0.953674    0.384916    11.00000    0.02550    0.00873 =
         0.00964    0.00144    0.00226   -0.00101
AFIX  23
H16A  8    0.695860    1.017002    0.382110    11.00000   -1.20000
H16B  8    0.676335    0.914037    0.425424    11.00000   -1.20000
AFIX   0
C4    1    0.490430    0.972933    0.386814    11.00000    0.03351    0.01149 =
         0.00884   -0.00150   -0.00263    0.00160
AFIX  23
H4A   8    0.468991    1.041977    0.384735    11.00000   -1.20000
H4B   8    0.485336    0.935936    0.427954    11.00000   -1.20000
AFIX   0
C5    1    0.485458    0.779610    0.340317    11.00000    0.02162    0.00884 =
         0.01385    0.00092   -0.00556   -0.00049
SIMU 0.001 C5 C6 C7 N3 N4
C6    1    0.456802    0.926138    0.279654    11.00000    0.02208    0.00943 =
         0.01417    0.00131   -0.00657   -0.00038
AFIX  43
H6    8    0.448158    1.001675    0.266651    11.00000   -1.20000
AFIX   0
C7    1    0.452785    0.828548    0.245714    11.00000    0.02206    0.00942 =
         0.01417    0.00124   -0.00629   -0.00040
AFIX  43
H7    8    0.439789    0.821682    0.204530    11.00000   -1.20000
AFIX   0
C8    1    0.480100    0.623620    0.260251    11.00000    0.02974    0.00433 =
         0.01665   -0.00052   -0.01275   -0.00034
AFIX  23
H8A   8    0.475585    0.568505    0.295024    11.00000   -1.20000
H8B   8    0.456049    0.604147    0.226763    11.00000   -1.20000
AFIX   0
C9    1    0.569912    0.593897    0.272203    11.00000    0.03432    0.00699 =
         0.00865   -0.00137   -0.00375   -0.00115
C10   1    0.542806    0.645569    0.175742    11.00000    0.03514    0.00809 =
         0.00894   -0.00121   -0.00379   -0.00116
AFIX  43
H10   8    0.520768    0.664413    0.142496    11.00000   -1.20000
AFIX   0
C11   1    0.592162    0.642676    0.173408    11.00000    0.03528    0.00805 =
         0.00912   -0.00112   -0.00352   -0.00117
AFIX  43
H11   8    0.612262    0.659133    0.138178    11.00000   -1.20000
AFIX   0
C12   1    0.660540    0.610659    0.253918    11.00000    0.02651    0.00496 =
         0.02089   -0.00059    0.00086   -0.00462
AFIX  23
H12A  8    0.665101    0.552950    0.287476    11.00000   -1.20000
H12B  8    0.682290    0.589276    0.218630    11.00000   -1.20000
AFIX   0
C14   1    0.691655    0.811671    0.238290    11.00000    0.02592    0.00887 =
         0.00895    0.00248    0.00234    0.00013
AFIX  43
H14   8    0.700206    0.805524    0.195403    11.00000   -1.20000
AFIX   0
C15   1    0.693676    0.907880    0.274668    11.00000    0.02596    0.00881 =
         0.00891    0.00197    0.00251   -0.00016
AFIX  43
H15   8    0.703267    0.982877    0.261913    11.00000   -1.20000
AFIX   0
SIMU 0.001 Cu4 C16 N7 N8 C14 C15 C29 N15 N16 C30 C31 C13
C13   1    0.664979    0.760576    0.334858    11.00000    0.02562    0.00792 =
         0.00867    0.00229    0.00164    0.00012
C17   1    0.581349    0.761799    0.549794    11.00000    0.02331    0.01216 =
         0.01038   -0.00150   -0.00014   -0.00112
C18   1    0.560113    0.700832    0.645507    11.00000    0.02377    0.01270 =
         0.00999   -0.00136   -0.00004   -0.00059
AFIX  43
H18   8    0.540343    0.678550    0.680086    11.00000   -1.20000
AFIX   0
C19   1    0.609551    0.697742    0.644108    11.00000    0.02383    0.01286 =
         0.00988   -0.00135   -0.00004   -0.00065
AFIX  43
H19   8    0.631494    0.673772    0.676462    11.00000   -1.20000
AFIX   0
C20   1    0.491827    0.743586    0.568445    11.00000    0.02460    0.01602 =
         0.01276   -0.00318    0.00188    0.00429
AFIX  23
H20A  8    0.488147    0.801606    0.534880    11.00000   -1.20000
H20B  8    0.470279    0.766836    0.603582    11.00000   -1.20000
AFIX   0
C21   1    0.485265    0.595207    0.485600    11.00000    0.01134    0.01317 =
         0.01617    0.00183   -0.00319    0.00064
C22   1    0.457883    0.544254    0.582238    11.00000    0.02613    0.02068 =
         0.02039    0.00817    0.00723   -0.01133
AFIX  43
H22   8    0.449230    0.548971    0.625145    11.00000   -1.20000
AFIX   0
C23   1    0.455253    0.450821    0.545200    11.00000    0.02624    0.02114 =
         0.02134    0.01108    0.01106   -0.00428
AFIX  43
H23   8    0.443989    0.376668    0.557212    11.00000   -1.20000
AFIX   0
C24   1    0.478621    0.404761    0.435160    11.00000    0.01604    0.01377 =
         0.01458   -0.00352   -0.00220   -0.00074
AFIX  23
H24A  8    0.474501    0.446513    0.395147    11.00000   -1.20000
H24B  8    0.454010    0.341623    0.436617    11.00000   -1.20000
AFIX   0
C25   1    0.569680    0.409563    0.416561    11.00000    0.02011    0.00791 =
         0.00856   -0.00299   -0.00477   -0.00126
C26   1    0.543661    0.265622    0.478558    11.00000    0.02701    0.00731 =
         0.02099    0.00472   -0.00281   -0.00224
AFIX  43
H26   8    0.521806    0.214587    0.499497    11.00000   -1.20000
AFIX   0
C27   1    0.592152    0.261586    0.480130    11.00000    0.03778    0.00454 =
         0.01901    0.00344    0.00711    0.00050
AFIX  43
H27   8    0.612259    0.209867    0.503497    11.00000   -1.20000
AFIX   0
C28   1    0.659563    0.382451    0.431872    11.00000    0.01976    0.00913 =
         0.00735   -0.00046    0.00048   -0.00186
AFIX  23
H28A  8    0.663334    0.420772    0.390855    11.00000   -1.20000
H28B  8    0.680950    0.313230    0.432275    11.00000   -1.20000
AFIX   0
C29   1    0.666803    0.576368    0.479662    11.00000    0.02472    0.00775 =
         0.00885    0.00162   -0.00079    0.00027
C30   1    0.695056    0.428547    0.539656    11.00000    0.02451    0.00850 =
         0.00917    0.00131   -0.00206    0.00057
AFIX  43
H30   8    0.704240    0.352809    0.551686    11.00000   -1.20000
AFIX   0
C31   1    0.698694    0.523662    0.574784    11.00000    0.02451    0.00848 =
         0.00899    0.00178   -0.00212    0.00065
AFIX  43
H31   8    0.711107    0.529226    0.616308    11.00000   -1.20000
AFIX   0
C32   1    0.670802    0.729930    0.560476    11.00000    0.02340    0.01247 =
         0.01011    0.00193    0.00143   -0.00249
AFIX  23
H32A  8    0.695304    0.749393    0.593443    11.00000   -1.20000
H32B  8    0.674510    0.785929    0.525964    11.00000   -1.20000
AFIX   0
P1    5    0.201013    0.564756    0.558687    11.00000    0.02835    0.00834 =
         0.01420   -0.00162   -0.00439    0.00065
F1    4    0.194729    0.483780    0.618369    11.00000    0.04617    0.01950 =
         0.02361    0.01178    0.00087    0.00276
F2    4    0.207162    0.646331    0.498585    11.00000    0.05238    0.01916 =
         0.02863    0.01239    0.01434    0.01067
F3    4    0.152390    0.511383    0.527623    11.00000    0.03526    0.02667 =
         0.02099   -0.01309   -0.00533   -0.00002
F4    4    0.167328    0.661923    0.590544    11.00000    0.04726    0.01455 =
         0.01491   -0.00948   -0.00500    0.01002
F5    4    0.248642    0.618917    0.589559    11.00000    0.03767    0.02924 =
         0.05957   -0.00184   -0.02094   -0.01043
F6    4    0.233187    0.468228    0.525836    11.00000    0.04149    0.02179 =
         0.03268   -0.00230    0.00558    0.01131
S1    6    0.301326    0.845069    0.681332    11.00000    0.02521    0.02136 =
         0.03142    0.00834   -0.00101    0.00149
O1    3    0.249215    0.871192    0.662547    11.00000    0.02844    0.02522 =
         0.02775    0.00165   -0.00244    0.00099
C35   1    0.329114    0.983442    0.697060    11.00000    0.02946    0.02899 =
         0.05336   -0.00687    0.00220    0.00003
AFIX 137
H35A  8    0.364856    0.973885    0.703936    11.00000   -1.50000
H35B  8    0.314054    1.016944    0.734464    11.00000   -1.50000
H35C  8    0.323513    1.034597    0.661317    11.00000   -1.50000
AFIX   0
C36   1    0.334785    0.816368    0.612665    11.00000    0.02417    0.04922 =
         0.06557   -0.03143    0.02815   -0.02198
AFIX 137
H36A  8    0.370197    0.829849    0.620291    11.00000   -1.50000
H36B  8    0.323140    0.867207    0.579135    11.00000   -1.50000
H36C  8    0.329649    0.736063    0.600329    11.00000   -1.50000
AFIX   0
P2    5    0.435647    0.060190    0.549182    11.00000    0.03255    0.01176 =
         0.02189    0.00234    0.00911    0.00031
F7    4    0.439053   -0.014497    0.611130    11.00000    0.04652    0.01843 =
         0.02441    0.00505    0.00978   -0.00171
F8    4    0.432732    0.136486    0.485868    11.00000    0.03956    0.02548 =
         0.02239    0.00839    0.00445   -0.00189
F9    4    0.380680    0.097707    0.565440    11.00000    0.04800    0.03080 =
         0.05222    0.01426    0.02494    0.01323
F10   4    0.457443    0.169845    0.586018    11.00000    0.07102    0.01264 =
         0.02918   -0.00614    0.01192   -0.00591
F11   4    0.491326    0.021056    0.531944    11.00000    0.02536    0.03086 =
         0.02764   -0.00331    0.00810   -0.00304
F12   4    0.414964   -0.049020    0.511180    11.00000    0.02901    0.01967 =
         0.03560   -0.00452    0.00487   -0.00340
PART 3 31.
SIMU 0.001 S2 > C38A
S2    6    0.348769    0.430333    0.638281    31.00000    0.01950    0.02355 =
         0.02140    0.00916   -0.00186    0.00073
O2    3    0.396217    0.374854    0.663483    31.00000    0.02051    0.02433 =
         0.02169    0.00979   -0.00243   -0.00021
C37   1    0.317638    0.486529    0.703985    31.00000    0.02067    0.02417 =
         0.02220    0.00863   -0.00207    0.00105
AFIX  33
H37A  8    0.286702    0.523397    0.690442    31.00000   -1.50000
H37B  8    0.310076    0.424008    0.733134    31.00000   -1.50000
H37C  8    0.338864    0.543364    0.724835    31.00000   -1.50000
AFIX   0
C38   1    0.307666    0.317785    0.618322    31.00000    0.01964    0.02434 =
         0.02230    0.00813   -0.00181    0.00084
AFIX  33
H38A  8    0.276681    0.350276    0.601908    31.00000   -1.50000
H38B  8    0.322914    0.268938    0.586418    31.00000   -1.50000
H38C  8    0.300590    0.271672    0.655562    31.00000   -1.50000
AFIX   0
PART 4 -31.
SAME S2 > C38
S2A   6    0.352094    0.341120    0.683977   -31.00000    0.01993    0.02379 =
         0.02163    0.00898   -0.00191    0.00070
O2A   3    0.396456    0.385192    0.647505   -31.00000    0.02010    0.02400 =
         0.02154    0.00935   -0.00213    0.00027
C37A  1    0.326542    0.460204    0.723122   -31.00000    0.02002    0.02380 =
         0.02169    0.00898   -0.00197    0.00082
AFIX  33
H37D  8    0.297687    0.435394    0.747329   -31.00000   -1.50000
H37E  8    0.351481    0.493287    0.751350   -31.00000   -1.50000
H37F  8    0.316235    0.518221    0.692477   -31.00000   -1.50000
AFIX   0
C38A  1    0.303529    0.303619    0.633457   -31.00000    0.01969    0.02381 =
         0.02169    0.00887   -0.00189    0.00074
AFIX  33
H38D  8    0.275355    0.275481    0.657865   -31.00000   -1.50000
H38E  8    0.293330    0.371256    0.609275   -31.00000   -1.50000
H38F  8    0.314683    0.243101    0.604916   -31.00000   -1.50000
AFIX   0
PART 0
P3    5    0.221820    0.796499    0.277790    11.00000    0.03083    0.00821 =
         0.01024    0.00133    0.00327    0.00184
F13   4    0.222975    0.723816    0.341474    11.00000    0.03940    0.03442 =
         0.02095    0.01777    0.00067    0.01018
F14   4    0.220283    0.871742    0.215031    11.00000    0.05397    0.02254 =
         0.01411    0.00828    0.00597   -0.00121
F15   4    0.206561    0.683174    0.239297    11.00000    0.05904    0.01232 =
         0.03623   -0.01052    0.00846   -0.00637
F16   4    0.164433    0.825151    0.288047    11.00000    0.02985    0.01671 =
         0.02996   -0.00233   -0.00383   -0.00296
F17   4    0.236362    0.909681    0.316753    11.00000    0.03285    0.02715 =
         0.02344   -0.00970   -0.00629   -0.00782
F18   4    0.279132    0.771349    0.268530    11.00000    0.03462    0.03183 =
         0.03099   -0.00325    0.00989    0.00909
PART 5 41.
SIMU 0.001 S3 > C40A
S3    6    0.353678    0.638862    0.383855    41.00000    0.03742    0.05098 =
         0.05031    0.00278   -0.01080    0.00076
O3    3    0.404432    0.598675    0.383637    41.00000    0.03735    0.05067 =
         0.05000    0.00263   -0.01059    0.00085
C39   1    0.337476    0.661401    0.460904    41.00000    0.03777    0.05106 =
         0.05048    0.00282   -0.01056    0.00076
AFIX 137
H39A  8    0.304323    0.695842    0.462653    41.00000   -1.50000
H39B  8    0.361550    0.713369    0.480571    41.00000   -1.50000
H39C  8    0.337365    0.587778    0.483194    41.00000   -1.50000
AFIX   0
C40   1    0.356044    0.792407    0.365362    41.00000    0.03736    0.05089 =
         0.05037    0.00286   -0.01096    0.00084
AFIX 137
H40A  8    0.322244    0.823361    0.363582    41.00000   -1.50000
H40B  8    0.372123    0.803275    0.324813    41.00000   -1.50000
H40C  8    0.375033    0.832814    0.397787    41.00000   -1.50000
AFIX   0
PART 6 -41.
SAME 0.001 S3 > C40
S3A   6    0.353631    0.617956    0.385505   -41.00000    0.03736    0.05086 =
         0.05014    0.00277   -0.01072    0.00077
O3A   3    0.405962    0.593334    0.379474   -41.00000    0.03737    0.05059 =
         0.04988    0.00252   -0.01042    0.00097
C39A  1    0.337703    0.590719    0.462198   -41.00000    0.03790    0.05133 =
         0.05066    0.00244   -0.01018    0.00012
AFIX 137
H39D  8    0.304545    0.621692    0.470371   -41.00000   -1.50000
H39E  8    0.361830    0.627487    0.490193   -41.00000   -1.50000
H39F  8    0.337699    0.507528    0.469535   -41.00000   -1.50000
AFIX   0
C40A  1    0.348434    0.774075    0.394027   -41.00000    0.03758    0.05100 =
         0.05017    0.00299   -0.01075    0.00080
AFIX 137
H40D  8    0.329168    0.791970    0.431509   -41.00000   -1.50000
H40E  8    0.331691    0.806213    0.357205   -41.00000   -1.50000
H40F  8    0.381659    0.807651    0.397929   -41.00000   -1.50000
AFIX   0
PART 0
PART 1 21.
SIMU 0.001 P4 > F24
P4    5    0.441529    0.284203    0.270308    21.00000    0.04486    0.01967 =
         0.02021    0.00417   -0.00482   -0.00325
F19   4    0.448369    0.212944    0.333640    21.00000    0.04786    0.01965 =
         0.02261    0.00694   -0.00386   -0.00324
F20   4    0.430898    0.347321    0.205955    21.00000    0.04980    0.02248 =
         0.02187    0.00564   -0.00522   -0.00186
F21   4    0.392052    0.211129    0.260061    21.00000    0.04589    0.02625 =
         0.02493    0.00313   -0.00511   -0.00406
F22   4    0.471487    0.186298    0.234287    21.00000    0.04636    0.02121 =
         0.02185    0.00244   -0.00273   -0.00384
F23   4    0.491968    0.349320    0.281855    21.00000    0.04596    0.02096 =
         0.02191    0.00120   -0.00500   -0.00405
F24   4    0.413253    0.382828    0.305136    21.00000    0.04613    0.02246 =
         0.02345    0.00316   -0.00300   -0.00034
PART 2 -21.
SAME 0.001 P4 > F24
SIMU 0.001 P4A > F24A
P4A   5    0.439464    0.279355    0.264449   -21.00000    0.02112    0.01470 =
         0.02853   -0.00076    0.00619    0.00575
F19A  4    0.464465    0.251607    0.330629   -21.00000    0.02405    0.01868 =
         0.02949   -0.00368    0.00355    0.00597
F20A  4    0.411981    0.296670    0.199439   -21.00000    0.02332    0.01916 =
         0.03118   -0.00025    0.00537    0.00368
F21A  4    0.402615    0.175489    0.279037   -21.00000    0.02252    0.01539 =
         0.03040    0.00378    0.00644    0.00642
F22A  4    0.476412    0.189542    0.232767   -21.00000    0.02253    0.01620 =
         0.02968   -0.00179    0.00748    0.00485
F23A  4    0.478493    0.377190    0.251665   -21.00000    0.02512    0.01635 =
         0.03414   -0.00175    0.00772    0.00543
F24A  4    0.403770    0.370199    0.294343   -21.00000    0.02313    0.01658 =
         0.03138   -0.00202    0.00556    0.00821
PART 0
PART 7 51.
SIMU 0.0001 S4 > C42A
S4    6    0.296977    0.229360    0.434503    51.00000    0.05098    0.05643 =
         0.06411   -0.00619    0.00940   -0.00287
O4    3    0.244957    0.255570    0.449020    51.00000    0.05098    0.05642 =
         0.06410   -0.00620    0.00940   -0.00287
C41   1    0.301899    0.226167    0.351822    51.00000    0.05098    0.05643 =
         0.06411   -0.00619    0.00940   -0.00287
AFIX  33
H41A  8    0.336216    0.208858    0.340166    51.00000   -1.50000
H41B  8    0.279821    0.166682    0.334962    51.00000   -1.50000
H41C  8    0.292376    0.301197    0.334694    51.00000   -1.50000
AFIX   0
C42   1    0.304268    0.077789    0.440857    51.00000    0.05098    0.05643 =
         0.06411   -0.00619    0.00939   -0.00287
AFIX  33
H42A  8    0.338668    0.056973    0.431455    51.00000   -1.50000
H42B  8    0.296226    0.053372    0.483453    51.00000   -1.50000
H42C  8    0.281930    0.039505    0.411163    51.00000   -1.50000
AFIX   0
PART 8 -51.
SAME 0.001 S4 > C42
S4A   6    0.300340    0.251355    0.431730   -51.00000    0.05098    0.05643 =
         0.06411   -0.00619    0.00940   -0.00287
O4A   3    0.247902    0.246393    0.450019   -51.00000    0.05098    0.05642 =
         0.06410   -0.00620    0.00940   -0.00288
C41A  1    0.302038    0.307839    0.354696   -51.00000    0.05098    0.05643 =
         0.06411   -0.00619    0.00940   -0.00287
AFIX  33
H41D  8    0.336546    0.312546    0.340704   -51.00000   -1.50000
H41E  8    0.283269    0.257336    0.326547   -51.00000   -1.50000
H41F  8    0.287234    0.384817    0.354310   -51.00000   -1.50000
AFIX   0
C42A  1    0.317307    0.111234    0.406274   -51.00000    0.05098    0.05643 =
         0.06411   -0.00619    0.00940   -0.00287
AFIX  33
H42D  8    0.352210    0.111213    0.393643   -51.00000   -1.50000
H42E  8    0.312627    0.056359    0.440501   -51.00000   -1.50000
H42F  8    0.296435    0.088920    0.370650   -51.00000   -1.50000
AFIX   0
PART 0
N17   2    0.575418    0.132482    0.761225    11.00000    0.03943    0.01447 =
         0.02368    0.00727   -0.00605    0.00322
C33   1    0.572683    0.081156    0.715907    11.00000    0.03646    0.01383 =
         0.03151    0.00470   -0.00032   -0.00019
C34   1    0.567042    0.013307    0.658816    11.00000    0.04881    0.04445 =
         0.04888   -0.01838    0.00830   -0.01507
AFIX 137
H34A  8    0.596239   -0.035870    0.653419    11.00000   -1.50000
H34B  8    0.563830    0.065027    0.622861    11.00000   -1.50000
H34C  8    0.537275   -0.034730    0.661885    11.00000   -1.50000
AFIX   0
HKLF 4 1 1 0 0 0 1 0 0 0 1

REM  AnnMa37_2_0m_a.res in Cc
REM R1 =  0.0577 for   12904 Fo > 4sig(Fo)  and  0.0666 for all   14207 data
REM   1077 parameters refined using    599 restraints

END

WGHT      0.0871     39.4721

REM Instructions for potential hydrogen bonds
EQIV $1 x+1/2, y+1/2, z
HTAB C2 F16_$1
EQIV $2 x, y+1, z
HTAB C3 F19_$2
HTAB C3 F22_$2
HTAB C3 F19A_$2
HTAB C3 F22A_$2
HTAB C16 F3_$1
HTAB C16 O4_$1
HTAB C4 F8_$2
HTAB C4 F19_$2
HTAB C4 F11_$2
HTAB C4 F12_$2
HTAB C6 F22_$2
HTAB C6 F21A_$2
HTAB C6 F22A_$2
EQIV $3 x, -y+1, z-1/2
HTAB C7 F10_$3
HTAB C8 O3A
HTAB C8 F23
HTAB C8 O2_$3
HTAB C8 S2A_$3
HTAB C8 O2A_$3
EQIV $4 x+1/2, y-1/2, z
HTAB C12 F17_$4
EQIV $5 x+1/2, -y+3/2, z-1/2
HTAB C12 O1_$5
HTAB C14 F4_$5
HTAB C14 O1_$5
HTAB C15 F15_$1
EQIV $6 x, -y+1, z+1/2
HTAB C18 F23_$6
HTAB C18 F22A_$6
HTAB C18 F23A_$6
EQIV $7 x+1/2, -y+3/2, z+1/2
HTAB C19 F14_$7
HTAB C19 F16_$7
HTAB C20 F11_$2
HTAB C22 O2
HTAB C22 F20_$6
HTAB C22 F20A_$6
HTAB C23 F10
HTAB C23 O2
HTAB C23 O2A
HTAB C24 O3
HTAB C24 O3A
HTAB C24 F24
HTAB C26 F8
HTAB C26 F10
HTAB C26 F11
HTAB C27 F3_$4
HTAB C27 F4_$4
HTAB C28 F16_$4
HTAB C28 F17_$4
HTAB C28 F2_$4
HTAB C28 F13_$4
HTAB C30 F4_$4
HTAB C31 O1_$4
HTAB C31 F14_$7
HTAB C32 O4_$1
HTAB C32 O4A_$1
HTAB C35 F21_$6
HTAB C35 F21A_$6
HTAB C36 F7_$2
HTAB C36 F20A_$6
HTAB C36 F5
HTAB C37 F5
HTAB C37 F18_$6
HTAB C38 F6
HTAB C38 F9
HTAB C38 F18_$6
HTAB C37A F18_$6
HTAB C38A F14_$6
HTAB C38A F15_$6
HTAB C38A F18_$6
HTAB C38A F9
HTAB C40 F18
HTAB C40A F18

REM Highest difference peak  1.206,  deepest hole -0.944,  1-sigma level  0.127
Q1    1   0.2814  0.3095  0.4076  11.00000  0.05    1.21
Q2    1   0.2826  0.2631  0.3939  11.00000  0.05    0.96
Q3    1   0.5483  0.8428  0.4831  11.00000  0.05    0.79
Q4    1   0.5444  0.8265  0.4661  11.00000  0.05    0.79
Q5    1   0.2964  0.9235  0.6385  11.00000  0.05    0.74
Q6    1   0.6089  0.5287  0.3472  11.00000  0.05    0.70
Q7    1   0.3711  0.8249  0.4134  11.00000  0.05    0.69
Q8    1   0.4614  0.3807  0.2189  11.00000  0.05    0.68
Q9    1   0.3425  0.3401  0.4539  11.00000  0.05    0.68
Q10   1   0.1906  0.7855  0.2601  11.00000  0.05    0.63
Q11   1   0.3687  0.5325  0.4113  11.00000  0.05    0.59
Q12   1   0.4865  0.6602  0.3987  11.00000  0.05    0.59
Q13   1   0.6907  0.6738  0.3892  11.00000  0.05    0.59
Q14   1   0.5937  0.5790  0.3110  11.00000  0.05    0.58
Q15   1   0.5076  0.3226  0.2991  11.00000  0.05    0.58
Q16   1   0.5299  0.7383  0.4343  11.00000  0.05    0.58
Q17   1   0.5923  0.5081  0.3902  11.00000  0.05    0.57
Q18   1   0.5303  0.6787  0.4001  11.00000  0.05    0.57
Q19   1   0.5414  0.4819  0.3855  11.00000  0.05    0.56
Q20   1   0.4615  0.0577  0.5703  11.00000  0.05    0.54
;
_shelx_res_checksum              13712
####################################################################### 
# 
# This file contains crystal structure data downloaded from the 
# Cambridge Structural Database (CSD) hosted by the Cambridge 
# Crystallographic Data Centre (CCDC).
# 
# Full information about CCDC data access policies and citation 
# guidelines are available at http://www.ccdc.cam.ac.uk/access/V1 
# 
# Audit and citation data items may have been added by the CCDC. 
# Please retain this information to preserve the provenance of 
# this file and to allow appropriate attribution of the data. 
# 
#######################################################################

data_annma34_0m-auto
_database_code_depnum_ccdc_archive 'CCDC 1829613'
_audit_update_record             
;
2018-04-18 deposited with the CCDC.
2018-08-24 downloaded from the CCDC.
;

#===============================================================================

# 5. CHEMICAL DATA

_chemical_name_systematic        
;
;
_chemical_name_common            ?
_chemical_melting_point          ?
_chemical_formula_moiety         'C16 H19 N8 O, 3(F6 P), 3(C2 H3 N)'
# Ex: 'C12 H16 N2 O6, H2 O' and '(Cd 2+)3, (C6 N6 Cr 3-)2, 2(H2 O)'
_chemical_formula_structural     ?
_chemical_formula_sum            'C22 H28 F18 N11 O P3'
_chemical_formula_iupac          ?
_chemical_formula_weight         897.46
_chemical_compound_source        'see text'

loop_
_atom_type_symbol
_atom_type_description
_atom_type_scat_dispersion_real
_atom_type_scat_dispersion_imag
_atom_type_scat_source
C C 0.0033 0.0016 ' International Tables Vol C Tables 4.2.6.8 and 6.1.1.4'
H H 0.0000 0.0000 ' International Tables Vol C Tables 4.2.6.8 and 6.1.1.4'
F F 0.0171 0.0103 ' International Tables Vol C Tables 4.2.6.8 and 6.1.1.4'
N N 0.0061 0.0033 ' International Tables Vol C Tables 4.2.6.8 and 6.1.1.4'
O O 0.0106 0.0060 ' International Tables Vol C Tables 4.2.6.8 and 6.1.1.4'
P P 0.1023 0.0942 ' International Tables Vol C Tables 4.2.6.8 and 6.1.1.4'

#===============================================================================

# 6. CRYSTAL DATA

_symmetry_cell_setting           triclinic
_symmetry_space_group_name_Hall  '-P 1'
_symmetry_space_group_name_H-M   'P -1'
_symmetry_Int_Tables_number      2

loop_
_space_group_symop_id
_space_group_symop_operation_xyz
1 x,y,z
2 -x,-y,-z

_cell_length_a                   10.1257(13)
_cell_length_b                   12.8486(17)
_cell_length_c                   14.7435(18)
_cell_angle_alpha                110.335(6)
_cell_angle_beta                 96.001(7)
_cell_angle_gamma                97.292(7)
_cell_volume                     1761.1(4)
_cell_formula_units_Z            2
_cell_measurement_temperature    100
_cell_measurement_reflns_used    7868
_cell_measurement_theta_min      2.3382
_cell_measurement_theta_max      25.4354
_cell_special_details            
;
;

_exptl_crystal_description       fragment
_exptl_crystal_colour            'clear colourless'

_exptl_crystal_size_max          0.167
_exptl_crystal_size_mid          0.099
_exptl_crystal_size_min          0.070
_exptl_crystal_size_rad          ?
_exptl_crystal_density_meas      ?
_exptl_crystal_density_diffrn    1.692
_exptl_crystal_density_method    'Not Measured'
_exptl_crystal_F_000             904
_exptl_absorpt_coefficient_mu    0.304
_exptl_crystal_density_meas_temp ?

_exptl_absorpt_correction_type   multi-scan
_exptl_absorpt_process_details   'SADABS 2014/5, Bruker, 2014'
_exptl_absorpt_correction_T_min  0.6034
_exptl_absorpt_correction_T_max  0.7453

#===============================================================================

# 7. EXPERIMENTAL DATA

_exptl_special_details           
;
Diffractometer operator             Philipp J. Altmann
scanspeed                           10 s per frame
dx                                  34 mm
1222 frames measured in 7 data sets
phi-scans with delta_phi         = 0.5
omega-scans with delta_omega     = 0.5
shutterless mode
;
_diffrn_ambient_temperature      100
_diffrn_radiation_wavelength     0.71073
_diffrn_radiation_probe          x-ray
_diffrn_radiation_type           MoK\a
_diffrn_radiation_source         'TXS rotating anode'
_diffrn_radiation_monochromator  'Helios optic'

_diffrn_measurement_device       ' \k-geometry diffractometer '
_diffrn_measurement_device_type  ' Bruker Photon CMOS '
_diffrn_measurement_method       ' phi- and omega-rotation '
_diffrn_detector                 ' CMOS plate '
_diffrn_detector_area_resol_mean 16

# number of measured reflections (redundant set)
_diffrn_reflns_number            30556
_diffrn_reflns_av_R_equivalents  0.0581
_diffrn_reflns_av_unetI/netI     0.0439
_diffrn_reflns_limit_h_min       -12
_diffrn_reflns_limit_h_max       12
_diffrn_reflns_limit_k_min       -15
_diffrn_reflns_limit_k_max       15
_diffrn_reflns_limit_l_min       -17
_diffrn_reflns_limit_l_max       17
_diffrn_reflns_theta_min         2.34
_diffrn_reflns_theta_max         25.35
_diffrn_reflns_theta_full        25.24
_diffrn_measured_fraction_theta_max 0.999
_diffrn_measured_fraction_theta_full 0.999
_diffrn_reflns_reduction_process 
;
;

# number of unique reflections
_reflns_number_total             6450
# number of observed reflections (> n sig(I))
_reflns_number_gt                4834
_reflns_threshold_expression     I>2\s(I)

_computing_data_collection       'APEX III Control Software (Bruker, 2015)'
_computing_cell_refinement       'SAINT (Bruker, 2014)'
_computing_data_reduction        'SAINT (Bruker, 2014)'
_computing_structure_solution    'SHELXT (Sheldrick, 2015)'
_computing_structure_refinement  
'SHELXL2014 (Sheldrick, 2014), SHELXLE (Huebschle, 2011)'
_computing_molecular_graphics    'PLATON (Spek, 2011)'
_computing_publication_material  'PLATON (Spek, 2011), enCIFer (Allen, 2014)'

#===============================================================================

# 8. REFINEMENT DATA

_refine_special_details          
;
 Refinement on F^2^ for ALL reflections except those
 flagged by the user for potential systematic errors.
 Weighted R-factors wR and all goodnesses of fit S
 are based on F^2^, conventional R-factors R are based
 on F, with F set to zero for negative F^2^. The
 observed criterion of F^2^ > 2sigma(F^2^) is used only
 for calculating -R-factor-obs etc. and is not
 relevant to the choice of reflections for refinement.
 R-factors based on F^2^ are statistically about twice
 as large as those based on F, and R-factors based on
 ALL data will be even larger.
;
_refine_ls_structure_factor_coef Fsqd
_refine_ls_matrix_type           full
_refine_ls_weighting_scheme      calc
_refine_ls_weighting_details     
'W=1/[\S^2^(FO^2^)+(0.0378P)^2^+2.3714P] WHERE P=(FO^2^+2FC^2^)/3'
_atom_sites_solution_primary     ?
_atom_sites_solution_secondary   ?
_atom_sites_solution_hydrogens   geom


_refine_ls_hydrogen_treatment    constr

_refine_ls_extinction_method     none
_refine_ls_abs_structure_details ?
_refine_ls_abs_structure_Flack   .
_refine_ls_number_reflns         6450
_refine_ls_number_parameters     648
_refine_ls_number_restraints     221
_refine_ls_number_constraints    ?
_refine_ls_R_factor_all          0.0690
_refine_ls_R_factor_gt           0.0446
_refine_ls_wR_factor_ref         0.1063
_refine_ls_wR_factor_gt          0.0955
_refine_ls_goodness_of_fit_ref   1.027
_refine_ls_restrained_S_all      1.077
_refine_ls_shift/su_max          0.030
_refine_ls_shift/su_mean         0.001
_refine_diff_density_max         0.697
_refine_diff_density_min         -0.687
_refine_diff_density_rms         0.063

#===============================================================================

# 9. ATOMIC COORDINATES AND DISPLACEMENT PARAMETERS

loop_
_atom_site_label
_atom_site_type_symbol
_atom_site_fract_x
_atom_site_fract_y
_atom_site_fract_z
_atom_site_U_iso_or_equiv
_atom_site_adp_type
_atom_site_occupancy
_atom_site_site_symmetry_order
_atom_site_calc_flag
_atom_site_refinement_flags_posn
_atom_site_refinement_flags_adp
_atom_site_refinement_flags_occupancy
_atom_site_disorder_assembly
_atom_site_disorder_group
P1 P 0.25274(7) 0.43173(6) 0.30246(5) 0.02108(17) Uani 1 1 d . . . . .
F1 F 0.38617(17) 0.47983(14) 0.27006(13) 0.0326(4) Uani 1 1 d . . . . .
F2 F 0.11791(16) 0.38639(14) 0.33510(12) 0.0293(4) Uani 1 1 d . . . . .
F3 F 0.30225(18) 0.31523(14) 0.28599(14) 0.0386(5) Uani 1 1 d . . . . .
F4 F 0.17740(18) 0.38511(14) 0.19183(12) 0.0321(4) Uani 1 1 d . . . . .
F5 F 0.20262(17) 0.54995(14) 0.32005(12) 0.0298(4) Uani 1 1 d . . . . .
F6 F 0.32703(18) 0.47938(15) 0.41385(12) 0.0353(4) Uani 1 1 d . . . . .
O1 O 0.4955(2) 0.62073(16) 0.11748(14) 0.0272(5) Uani 1 1 d . . . . .
N1 N 0.6730(2) 0.71261(19) 0.06827(16) 0.0224(5) Uani 1 1 d . . . . .
N2 N 0.5623(2) 0.81640(19) 0.17326(16) 0.0227(5) Uani 1 1 d . . . . .
N3 N 0.5201(2) 0.83061(18) 0.33389(16) 0.0198(5) Uani 1 1 d . . . . .
N4 N 0.5805(2) 0.74963(19) 0.43307(15) 0.0189(5) Uani 1 1 d . . . . .
N5 N 0.7111(2) 0.60566(18) 0.42831(15) 0.0183(5) Uani 1 1 d . . . . .
N6 N 0.8151(2) 0.49932(18) 0.32294(15) 0.0171(5) Uani 1 1 d . . . . .
N7 N 0.8529(2) 0.48220(18) 0.16148(16) 0.0194(5) Uani 1 1 d . . . . .
N8 N 0.7983(2) 0.56568(18) 0.06293(15) 0.0216(5) Uani 1 1 d . . . . .
C1 C 0.5675(3) 0.7061(2) 0.11885(19) 0.0223(6) Uani 1 1 d . . . . .
C2 C 0.7326(3) 0.8246(2) 0.0937(2) 0.0279(7) Uani 1 1 d . . . . .
H2 H 0.8078 0.8510 0.0692 0.033 Uiso 1 1 calc R U . . .
C3 C 0.6655(3) 0.8883(2) 0.1584(2) 0.0275(7) Uani 1 1 d . . . . .
H3 H 0.6847 0.9681 0.1889 0.033 Uiso 1 1 calc R U . . .
C4 C 0.4694(3) 0.8438(2) 0.2414(2) 0.0247(6) Uani 1 1 d . . . . .
H4A H 0.3811 0.7938 0.2121 0.030 Uiso 1 1 calc R U . . .
H4B H 0.4562 0.9226 0.2554 0.030 Uiso 1 1 calc R U . . .
C5 C 0.5099(3) 0.7329(2) 0.3464(2) 0.0213(6) Uani 1 1 d . . . . .
H5 H 0.4607 0.6628 0.3012 0.026 Uiso 1 1 calc R U . . .
C6 C 0.6008(3) 0.9129(2) 0.41467(19) 0.0231(6) Uani 1 1 d . . . . .
H6 H 0.6255 0.9903 0.4244 0.028 Uiso 1 1 calc R U . . .
C7 C 0.6378(3) 0.8623(2) 0.4771(2) 0.0232(6) Uani 1 1 d . . . . .
H7 H 0.6928 0.8974 0.5396 0.028 Uiso 1 1 calc R U . . .
C8 C 0.6030(3) 0.6615(2) 0.4716(2) 0.0225(6) Uani 1 1 d . . . . .
H8A H 0.5190 0.6056 0.4556 0.027 Uiso 1 1 calc R U . . .
H8B H 0.6282 0.6952 0.5437 0.027 Uiso 1 1 calc R U . . .
C9 C 0.6946(3) 0.5230(2) 0.34131(19) 0.0197(6) Uani 1 1 d . . . . .
H9 H 0.6110 0.4870 0.2995 0.024 Uiso 1 1 calc R U . . .
C10 C 0.8470(3) 0.6355(2) 0.46649(19) 0.0209(6) Uani 1 1 d . . . . .
H10 H 0.8869 0.6924 0.5277 0.025 Uiso 1 1 calc R U . . .
C11 C 0.9117(3) 0.5691(2) 0.40102(19) 0.0198(6) Uani 1 1 d . . . . .
H11 H 1.0062 0.5699 0.4070 0.024 Uiso 1 1 calc R U . . .
C12 C 0.8392(3) 0.4221(2) 0.22887(19) 0.0207(6) Uani 1 1 d . . . . .
H12A H 0.9226 0.3919 0.2387 0.025 Uiso 1 1 calc R U . . .
H12B H 0.7631 0.3579 0.2008 0.025 Uiso 1 1 calc R U . . .
C13 C 0.7498(3) 0.4985(2) 0.10704(19) 0.0210(6) Uani 1 1 d . . . . .
H13 H 0.6575 0.4674 0.1009 0.025 Uiso 1 1 calc R U . . .
C14 C 0.9704(3) 0.5419(2) 0.1525(2) 0.0259(7) Uani 1 1 d . . . . .
H14 H 1.0589 0.5456 0.1836 0.031 Uiso 1 1 calc R U . . .
C15 C 0.9354(3) 0.5944(2) 0.0909(2) 0.0271(7) Uani 1 1 d . . . . .
H15 H 0.9949 0.6423 0.0706 0.033 Uiso 1 1 calc R U . . .
C16 C 0.7139(3) 0.6131(2) 0.0049(2) 0.0260(7) Uani 1 1 d . . . . .
H16A H 0.7654 0.6321 -0.0424 0.031 Uiso 1 1 calc R U . . .
H16B H 0.6331 0.5563 -0.0326 0.031 Uiso 1 1 calc R U . . .
P2 P 0.70889(8) 0.21923(6) 0.38953(5) 0.02344(18) Uani 1 1 d . . . . .
F7 F 0.57342(19) 0.12547(16) 0.34729(14) 0.0424(5) Uani 1 1 d . . . . .
F8 F 0.8420(2) 0.31019(17) 0.43039(16) 0.0525(6) Uani 1 1 d . . . . .
F9 F 0.6192(2) 0.31403(16) 0.40065(16) 0.0497(5) Uani 1 1 d . . . . .
F10 F 0.6935(2) 0.22179(19) 0.49667(13) 0.0526(6) Uani 1 1 d . . . . .
F11 F 0.7945(2) 0.12055(17) 0.37572(15) 0.0469(5) Uani 1 1 d . . . . .
F12 F 0.7213(2) 0.21333(17) 0.28108(13) 0.0424(5) Uani 1 1 d . . . . .
P3 P 0.8262(8) 0.1675(7) -0.0391(6) 0.0295(9) Uani 0.390(3) 1 d D U P A 3
F13 F 0.6931(6) 0.0938(4) -0.1070(5) 0.0338(12) Uani 0.390(3) 1 d D U P A 3
F14 F 0.9626(6) 0.2487(4) 0.0319(4) 0.0323(12) Uani 0.390(3) 1 d D U P A 3
F15 F 0.8799(7) 0.0614(6) -0.0274(7) 0.0301(14) Uani 0.390(3) 1 d D U P A 3
F16 F 0.9045(7) 0.1524(4) -0.1316(4) 0.0346(11) Uani 0.390(3) 1 d D U P A 3
F17 F 0.7806(10) 0.2838(7) -0.0379(6) 0.0309(14) Uani 0.390(3) 1 d D U P A 3
F18 F 0.7574(7) 0.1848(5) 0.0561(5) 0.0379(13) Uani 0.390(3) 1 d D U P A 3
P3A P 0.8222(6) 0.1648(6) -0.0390(5) 0.0141(7) Uani 0.394(3) 1 d D U P B 4
F13A F 0.6622(5) 0.1167(5) -0.0712(4) 0.0188(10) Uani 0.394(3) 1 d D U P B 4
F14A F 0.9782(4) 0.2148(5) -0.0018(5) 0.0203(10) Uani 0.394(3) 1 d D U P B 4
F15A F 0.8449(9) 0.0458(6) -0.0317(6) 0.0187(12) Uani 0.394(3) 1 d D U P B 4
F16A F 0.8413(7) 0.1220(5) -0.1498(3) 0.0242(10) Uani 0.394(3) 1 d D U P B 4
F17A F 0.7974(9) 0.2804(7) -0.0532(6) 0.0168(12) Uani 0.394(3) 1 d D U P B 4
F18A F 0.7988(6) 0.2104(5) 0.0744(3) 0.0195(10) Uani 0.394(3) 1 d D U P B 4
P3B P 0.8193(11) 0.1618(10) -0.0456(8) 0.0347(14) Uani 0.216(3) 1 d D U P C 5
F13B F 0.6630(9) 0.1497(8) -0.0331(8) 0.0375(18) Uani 0.216(3) 1 d D U P C 5
F14B F 0.9728(8) 0.1722(8) -0.0607(9) 0.0373(17) Uani 0.216(3) 1 d D U P C 5
F15B F 0.8292(16) 0.0557(11) -0.0141(10) 0.0350(19) Uani 0.216(3) 1 d D U P C 5
F16B F 0.7691(11) 0.0764(7) -0.1587(6) 0.0324(16) Uani 0.216(3) 1 d D U P C 5
F17B F 0.8022(12) 0.2626(8) -0.0867(8) 0.0345(18) Uani 0.216(3) 1 d D U P C 5
F18B F 0.8608(12) 0.2421(8) 0.0645(7) 0.0432(18) Uani 0.216(3) 1 d D U P C 5
N9 N 0.2049(3) 0.2663(2) 0.71361(18) 0.0307(6) Uani 1 1 d . U . . .
C17 C 0.0962(7) 0.2185(8) 0.6837(7) 0.0367(10) Uani 0.591(10) 1 d D U P D 1
C18 C -0.0465(8) 0.1658(7) 0.6481(6) 0.0559(15) Uani 0.591(10) 1 d D U P D 1
H18A H -0.0607 0.1289 0.5766 0.084 Uiso 0.591(10) 1 calc R U P D 1
H18B H -0.1034 0.2237 0.6665 0.084 Uiso 0.591(10) 1 calc R U P D 1
H18C H -0.0704 0.1096 0.6774 0.084 Uiso 0.591(10) 1 calc R U P D 1
C17A C 0.1163(10) 0.2057(11) 0.6737(11) 0.0376(10) Uani 0.409(10) 1 d D U P D 2
C18A C -0.0034(11) 0.1215(10) 0.6165(8) 0.0576(16) Uani 0.409(10) 1 d D U P D 2
H18D H -0.0671 0.1577 0.5883 0.086 Uiso 0.409(10) 1 calc R U P D 2
H18E H -0.0468 0.0892 0.6595 0.086 Uiso 0.409(10) 1 calc R U P D 2
H18F H 0.0240 0.0614 0.5637 0.086 Uiso 0.409(10) 1 calc R U P D 2
N10 N 0.5225(3) 0.3266(2) 0.12684(18) 0.0292(6) Uani 1 1 d . . . . .
C19 C 0.4854(3) 0.2388(3) 0.1257(2) 0.0274(7) Uani 1 1 d . . . . .
C20 C 0.4378(4) 0.1273(3) 0.1245(3) 0.0461(9) Uani 1 1 d . . . . .
H20A H 0.3481 0.0980 0.0846 0.069 Uiso 1 1 calc R U . . .
H20B H 0.4327 0.1312 0.1916 0.069 Uiso 1 1 calc R U . . .
H20C H 0.5003 0.0771 0.0965 0.069 Uiso 1 1 calc R U . . .
N11 N 0.1349(4) 0.1082(3) 0.3458(2) 0.0571(9) Uani 1 1 d . . . . .
C21 C 0.0770(3) 0.1123(3) 0.2774(2) 0.0335(8) Uani 1 1 d . . . . .
C22 C 0.0018(3) 0.1180(3) 0.1910(2) 0.0299(7) Uani 1 1 d . . . . .
H22A H 0.0524 0.1748 0.1714 0.045 Uiso 1 1 calc R U . . .
H22B H -0.0857 0.1389 0.2053 0.045 Uiso 1 1 calc R U . . .
H22C H -0.0125 0.0443 0.1376 0.045 Uiso 1 1 calc R U . . .

loop_
_atom_site_aniso_label
_atom_site_aniso_U_11
_atom_site_aniso_U_22
_atom_site_aniso_U_33
_atom_site_aniso_U_23
_atom_site_aniso_U_13
_atom_site_aniso_U_12
P1 0.0201(4) 0.0221(4) 0.0239(4) 0.0108(3) 0.0057(3) 0.0049(3)
F1 0.0292(10) 0.0270(9) 0.0447(11) 0.0149(8) 0.0155(8) 0.0030(8)
F2 0.0246(9) 0.0377(10) 0.0288(9) 0.0162(8) 0.0078(7) 0.0030(8)
F3 0.0350(11) 0.0269(10) 0.0609(13) 0.0205(9) 0.0149(9) 0.0110(8)
F4 0.0377(11) 0.0340(10) 0.0210(9) 0.0078(7) 0.0057(7) -0.0009(8)
F5 0.0327(10) 0.0259(9) 0.0339(10) 0.0116(8) 0.0081(8) 0.0113(8)
F6 0.0345(10) 0.0403(11) 0.0318(10) 0.0195(8) -0.0050(8) -0.0015(8)
O1 0.0381(13) 0.0176(10) 0.0244(11) 0.0080(8) 0.0018(9) 0.0012(9)
N1 0.0361(15) 0.0166(12) 0.0143(11) 0.0061(9) 0.0029(10) 0.0039(10)
N2 0.0352(15) 0.0169(12) 0.0159(11) 0.0069(9) -0.0009(10) 0.0057(10)
N3 0.0242(13) 0.0202(12) 0.0174(12) 0.0086(10) 0.0021(10) 0.0082(10)
N4 0.0219(13) 0.0215(12) 0.0173(12) 0.0098(10) 0.0065(9) 0.0074(10)
N5 0.0229(13) 0.0197(12) 0.0169(11) 0.0106(10) 0.0066(9) 0.0058(10)
N6 0.0209(12) 0.0151(11) 0.0176(11) 0.0078(9) 0.0038(9) 0.0051(9)
N7 0.0261(13) 0.0140(11) 0.0178(12) 0.0044(9) 0.0055(10) 0.0049(10)
N8 0.0351(15) 0.0149(12) 0.0140(11) 0.0036(9) 0.0069(10) 0.0047(10)
C1 0.0318(17) 0.0203(15) 0.0132(13) 0.0060(11) -0.0048(12) 0.0059(13)
C2 0.0405(19) 0.0222(15) 0.0217(15) 0.0114(12) 0.0034(13) -0.0004(13)
C3 0.0439(19) 0.0144(14) 0.0218(15) 0.0069(12) -0.0012(13) 0.0013(13)
C4 0.0309(17) 0.0237(15) 0.0214(15) 0.0107(12) -0.0016(12) 0.0092(13)
C5 0.0217(15) 0.0227(15) 0.0213(15) 0.0089(12) 0.0047(12) 0.0061(12)
C6 0.0314(17) 0.0152(14) 0.0204(14) 0.0032(11) 0.0033(12) 0.0060(12)
C7 0.0287(16) 0.0226(15) 0.0173(14) 0.0054(12) 0.0024(12) 0.0076(12)
C8 0.0267(16) 0.0284(16) 0.0223(14) 0.0178(12) 0.0112(12) 0.0099(13)
C9 0.0239(15) 0.0188(14) 0.0210(14) 0.0127(12) 0.0037(11) 0.0041(12)
C10 0.0208(15) 0.0262(15) 0.0169(14) 0.0103(12) 0.0004(11) 0.0039(12)
C11 0.0199(15) 0.0216(14) 0.0194(14) 0.0097(12) 0.0022(11) 0.0040(12)
C12 0.0284(16) 0.0151(14) 0.0204(14) 0.0074(11) 0.0042(12) 0.0073(12)
C13 0.0287(16) 0.0150(14) 0.0177(14) 0.0045(11) 0.0033(12) 0.0024(12)
C14 0.0257(17) 0.0270(16) 0.0257(15) 0.0081(13) 0.0087(12) 0.0073(13)
C15 0.0314(18) 0.0260(16) 0.0244(15) 0.0082(13) 0.0118(13) 0.0034(13)
C16 0.0407(19) 0.0217(15) 0.0155(14) 0.0073(12) 0.0021(12) 0.0054(13)
P2 0.0262(4) 0.0212(4) 0.0222(4) 0.0063(3) 0.0081(3) 0.0032(3)
F7 0.0408(12) 0.0382(11) 0.0467(12) 0.0233(9) -0.0055(9) -0.0106(9)
F8 0.0353(12) 0.0449(12) 0.0639(14) 0.0144(11) -0.0043(10) -0.0143(9)
F9 0.0473(13) 0.0347(11) 0.0713(15) 0.0160(10) 0.0244(11) 0.0197(10)
F10 0.0516(13) 0.0791(16) 0.0227(10) 0.0147(10) 0.0101(9) 0.0038(11)
F11 0.0534(13) 0.0442(12) 0.0575(13) 0.0270(10) 0.0203(10) 0.0263(10)
F12 0.0503(12) 0.0559(13) 0.0327(10) 0.0259(9) 0.0175(9) 0.0143(10)
P3 0.0370(16) 0.0183(13) 0.0280(14) 0.0041(11) 0.0025(12) 0.0012(11)
F13 0.039(2) 0.0207(19) 0.034(2) 0.0060(16) -0.0062(18) 0.0003(17)
F14 0.040(2) 0.0205(19) 0.025(2) -0.0015(16) -0.0016(17) -0.0007(17)
F15 0.034(2) 0.020(2) 0.032(2) 0.0064(17) -0.002(2) 0.0045(18)
F16 0.044(2) 0.0237(19) 0.026(2) 0.0006(15) 0.0097(18) -0.0087(17)
F17 0.040(2) 0.018(2) 0.032(2) 0.0055(18) 0.0060(19) 0.0036(18)
F18 0.041(2) 0.026(2) 0.035(2) -0.0010(17) 0.0103(18) -0.0036(18)
P3A 0.0149(12) 0.0170(12) 0.0127(11) 0.0066(9) 0.0011(9) 0.0091(10)
F13A 0.0194(18) 0.0186(19) 0.0134(17) 0.0004(14) -0.0019(15) 0.0047(15)
F14A 0.0155(17) 0.0234(19) 0.0207(19) 0.0058(15) 0.0018(15) 0.0066(15)
F15A 0.019(2) 0.019(2) 0.0192(19) 0.0076(17) 0.0007(18) 0.0073(18)
F16A 0.0237(18) 0.0298(19) 0.0159(17) 0.0035(15) 0.0019(15) 0.0089(16)
F17A 0.019(2) 0.017(2) 0.017(2) 0.0062(17) 0.0048(18) 0.0100(17)
F18A 0.0146(18) 0.0222(19) 0.0149(18) 0.0002(15) 0.0010(15) -0.0007(16)
P3B 0.033(2) 0.023(2) 0.042(3) 0.0052(19) -0.002(2) 0.0105(18)
F13B 0.035(3) 0.027(3) 0.044(3) 0.003(2) 0.005(3) 0.011(2)
F14B 0.031(3) 0.025(3) 0.048(3) 0.006(2) -0.002(3) 0.009(2)
F15B 0.034(3) 0.024(3) 0.041(3) 0.005(3) 0.000(3) 0.010(3)
F16B 0.032(3) 0.022(3) 0.037(3) 0.006(2) -0.006(3) 0.007(2)
F17B 0.034(3) 0.022(3) 0.042(3) 0.006(2) -0.003(3) 0.010(2)
F18B 0.040(3) 0.029(3) 0.047(3) -0.002(2) -0.004(3) 0.010(2)
N9 0.0418(15) 0.0303(14) 0.0275(13) 0.0149(11) 0.0132(11) 0.0139(11)
C17 0.0458(19) 0.0306(18) 0.0362(18) 0.0129(15) 0.0149(16) 0.0070(16)
C18 0.055(3) 0.042(3) 0.056(3) 0.003(2) 0.012(2) -0.001(2)
C17A 0.046(2) 0.0314(19) 0.0368(19) 0.0125(16) 0.0148(17) 0.0069(16)
C18A 0.055(3) 0.043(3) 0.058(3) -0.001(2) 0.015(2) 0.000(2)
N10 0.0274(14) 0.0278(15) 0.0323(14) 0.0117(12) 0.0034(11) 0.0033(12)
C19 0.0299(18) 0.0287(18) 0.0233(15) 0.0105(13) -0.0012(12) 0.0051(14)
C20 0.058(2) 0.0292(19) 0.047(2) 0.0195(16) -0.0115(18) -0.0072(17)
N11 0.078(3) 0.0417(19) 0.0401(19) 0.0113(15) -0.0251(17) 0.0071(17)
C21 0.040(2) 0.0219(16) 0.0312(18) 0.0026(13) -0.0024(15) 0.0060(14)
C22 0.0354(18) 0.0297(17) 0.0228(15) 0.0069(13) 0.0011(13) 0.0101(14)

_geom_special_details            
;
 All esds (except the esd in the dihedral angle between two l.s. planes)
 are estimated using the full covariance matrix.  The cell esds are taken
 into account individually in the estimation of esds in distances, angles
 and torsion angles; correlations between esds in cell parameters are only
 used when they are defined by crystal symmetry.  An approximate (isotropic)
 treatment of cell esds is used for estimating esds involving l.s. planes.
;

loop_
_geom_bond_atom_site_label_1
_geom_bond_atom_site_label_2
_geom_bond_distance
_geom_bond_site_symmetry_2
_geom_bond_publ_flag
P1 F3 1.5857(18) . ?
P1 F4 1.5956(18) . ?
P1 F6 1.6011(18) . ?
P1 F1 1.6012(18) . ?
P1 F2 1.6017(17) . ?
P1 F5 1.6066(17) . ?
O1 C1 1.230(3) . ?
N1 C1 1.375(4) . ?
N1 C2 1.390(4) . ?
N1 C16 1.437(3) . ?
N2 C1 1.376(3) . ?
N2 C3 1.391(4) . ?
N2 C4 1.433(4) . ?
N3 C5 1.324(3) . ?
N3 C6 1.381(3) . ?
N3 C4 1.479(3) . ?
N4 C5 1.330(3) . ?
N4 C7 1.381(4) . ?
N4 C8 1.463(3) . ?
N5 C9 1.329(3) . ?
N5 C10 1.383(4) . ?
N5 C8 1.465(3) . ?
N6 C9 1.327(3) . ?
N6 C11 1.383(3) . ?
N6 C12 1.464(3) . ?
N7 C13 1.332(4) . ?
N7 C14 1.377(4) . ?
N7 C12 1.462(3) . ?
N8 C13 1.326(3) . ?
N8 C15 1.370(4) . ?
N8 C16 1.475(4) . ?
C2 C3 1.333(4) . ?
C2 H2 0.9500 . ?
C3 H3 0.9500 . ?
C4 H4A 0.9900 . ?
C4 H4B 0.9900 . ?
C5 H5 0.9500 . ?
C6 C7 1.348(4) . ?
C6 H6 0.9500 . ?
C7 H7 0.9500 . ?
C8 H8A 0.9900 . ?
C8 H8B 0.9900 . ?
C9 H9 0.9500 . ?
C10 C11 1.338(4) . ?
C10 H10 0.9500 . ?
C11 H11 0.9500 . ?
C12 H12A 0.9900 . ?
C12 H12B 0.9900 . ?
C13 H13 0.9500 . ?
C14 C15 1.350(4) . ?
C14 H14 0.9500 . ?
C15 H15 0.9500 . ?
C16 H16A 0.9900 . ?
C16 H16B 0.9900 . ?
P2 F8 1.577(2) . ?
P2 F9 1.5841(19) . ?
P2 F10 1.5927(19) . ?
P2 F11 1.5928(19) . ?
P2 F12 1.5932(18) . ?
P2 F7 1.6128(19) . ?
P3 F13 1.566(9) . ?
P3 F15 1.586(9) . ?
P3 F18 1.590(9) . ?
P3 F17 1.614(9) . ?
P3 F16 1.615(9) . ?
P3 F14 1.632(8) . ?
P3A F16A 1.573(7) . ?
P3A F14A 1.589(7) . ?
P3A F15A 1.613(8) . ?
P3A F17A 1.615(8) . ?
P3A F13A 1.616(7) . ?
P3A F18A 1.623(7) . ?
P3B F18B 1.568(11) . ?
P3B F14B 1.590(12) . ?
P3B F15B 1.597(12) . ?
P3B F13B 1.606(12) . ?
P3B F16B 1.628(11) . ?
P3B F17B 1.630(12) . ?
N9 C17A 1.074(9) . ?
N9 C17 1.150(7) . ?
C17 C18 1.473(6) . ?
C18 H18A 0.9800 . ?
C18 H18B 0.9800 . ?
C18 H18C 0.9800 . ?
C17A C18A 1.473(7) . ?
C18A H18D 0.9800 . ?
C18A H18E 0.9800 . ?
C18A H18F 0.9800 . ?
N10 C19 1.136(4) . ?
C19 C20 1.446(4) . ?
C20 H20A 0.9800 . ?
C20 H20B 0.9800 . ?
C20 H20C 0.9800 . ?
N11 C21 1.133(4) . ?
C21 C22 1.444(4) . ?
C22 H22A 0.9800 . ?
C22 H22B 0.9800 . ?
C22 H22C 0.9800 . ?

loop_
_geom_angle_atom_site_label_1
_geom_angle_atom_site_label_2
_geom_angle_atom_site_label_3
_geom_angle
_geom_angle_site_symmetry_1
_geom_angle_site_symmetry_3
_geom_angle_publ_flag
F3 P1 F4 90.66(10) . . ?
F3 P1 F6 89.89(10) . . ?
F4 P1 F6 179.35(11) . . ?
F3 P1 F1 91.16(10) . . ?
F4 P1 F1 90.36(10) . . ?
F6 P1 F1 89.98(10) . . ?
F3 P1 F2 90.23(10) . . ?
F4 P1 F2 89.53(9) . . ?
F6 P1 F2 90.11(9) . . ?
F1 P1 F2 178.61(10) . . ?
F3 P1 F5 179.55(10) . . ?
F4 P1 F5 89.74(9) . . ?
F6 P1 F5 89.71(10) . . ?
F1 P1 F5 89.05(9) . . ?
F2 P1 F5 89.57(9) . . ?
C1 N1 C2 110.0(2) . . ?
C1 N1 C16 121.5(2) . . ?
C2 N1 C16 128.4(3) . . ?
C1 N2 C3 110.1(2) . . ?
C1 N2 C4 121.1(2) . . ?
C3 N2 C4 128.5(2) . . ?
C5 N3 C6 109.1(2) . . ?
C5 N3 C4 124.2(2) . . ?
C6 N3 C4 126.1(2) . . ?
C5 N4 C7 108.8(2) . . ?
C5 N4 C8 125.4(2) . . ?
C7 N4 C8 125.6(2) . . ?
C9 N5 C10 108.8(2) . . ?
C9 N5 C8 124.8(2) . . ?
C10 N5 C8 126.2(2) . . ?
C9 N6 C11 108.9(2) . . ?
C9 N6 C12 123.9(2) . . ?
C11 N6 C12 126.7(2) . . ?
C13 N7 C14 109.0(2) . . ?
C13 N7 C12 124.5(2) . . ?
C14 N7 C12 126.1(2) . . ?
C13 N8 C15 109.0(2) . . ?
C13 N8 C16 124.1(2) . . ?
C15 N8 C16 126.4(2) . . ?
O1 C1 N1 127.8(3) . . ?
O1 C1 N2 127.6(3) . . ?
N1 C1 N2 104.6(2) . . ?
C3 C2 N1 107.9(3) . . ?
C3 C2 H2 126.1 . . ?
N1 C2 H2 126.1 . . ?
C2 C3 N2 107.4(3) . . ?
C2 C3 H3 126.3 . . ?
N2 C3 H3 126.3 . . ?
N2 C4 N3 110.9(2) . . ?
N2 C4 H4A 109.5 . . ?
N3 C4 H4A 109.5 . . ?
N2 C4 H4B 109.5 . . ?
N3 C4 H4B 109.4 . . ?
H4A C4 H4B 108.0 . . ?
N3 C5 N4 108.3(2) . . ?
N3 C5 H5 125.9 . . ?
N4 C5 H5 125.9 . . ?
C7 C6 N3 106.8(2) . . ?
C7 C6 H6 126.6 . . ?
N3 C6 H6 126.6 . . ?
C6 C7 N4 107.0(2) . . ?
C6 C7 H7 126.5 . . ?
N4 C7 H7 126.5 . . ?
N4 C8 N5 109.6(2) . . ?
N4 C8 H8A 109.8 . . ?
N5 C8 H8A 109.8 . . ?
N4 C8 H8B 109.8 . . ?
N5 C8 H8B 109.8 . . ?
H8A C8 H8B 108.2 . . ?
N6 C9 N5 108.1(2) . . ?
N6 C9 H9 125.9 . . ?
N5 C9 H9 125.9 . . ?
C11 C10 N5 107.1(2) . . ?
C11 C10 H10 126.4 . . ?
N5 C10 H10 126.4 . . ?
C10 C11 N6 107.0(2) . . ?
C10 C11 H11 126.5 . . ?
N6 C11 H11 126.5 . . ?
N7 C12 N6 109.5(2) . . ?
N7 C12 H12A 109.8 . . ?
N6 C12 H12A 109.8 . . ?
N7 C12 H12B 109.8 . . ?
N6 C12 H12B 109.8 . . ?
H12A C12 H12B 108.2 . . ?
N8 C13 N7 108.1(3) . . ?
N8 C13 H13 126.0 . . ?
N7 C13 H13 126.0 . . ?
C15 C14 N7 106.6(3) . . ?
C15 C14 H14 126.7 . . ?
N7 C14 H14 126.7 . . ?
C14 C15 N8 107.4(3) . . ?
C14 C15 H15 126.3 . . ?
N8 C15 H15 126.3 . . ?
N1 C16 N8 110.2(2) . . ?
N1 C16 H16A 109.6 . . ?
N8 C16 H16A 109.6 . . ?
N1 C16 H16B 109.6 . . ?
N8 C16 H16B 109.6 . . ?
H16A C16 H16B 108.1 . . ?
F8 P2 F9 91.46(12) . . ?
F8 P2 F10 91.44(12) . . ?
F9 P2 F10 91.13(12) . . ?
F8 P2 F11 90.58(12) . . ?
F9 P2 F11 177.87(13) . . ?
F10 P2 F11 89.43(12) . . ?
F8 P2 F12 90.13(12) . . ?
F9 P2 F12 89.31(11) . . ?
F10 P2 F12 178.36(12) . . ?
F11 P2 F12 90.07(11) . . ?
F8 P2 F7 179.55(13) . . ?
F9 P2 F7 88.95(11) . . ?
F10 P2 F7 88.74(11) . . ?
F11 P2 F7 89.01(11) . . ?
F12 P2 F7 89.69(11) . . ?
F13 P3 F15 92.8(5) . . ?
F13 P3 F18 91.4(5) . . ?
F15 P3 F18 89.9(6) . . ?
F13 P3 F17 92.9(6) . . ?
F15 P3 F17 173.2(7) . . ?
F18 P3 F17 86.3(6) . . ?
F13 P3 F16 91.8(5) . . ?
F15 P3 F16 89.1(6) . . ?
F18 P3 F16 176.6(7) . . ?
F17 P3 F16 94.4(6) . . ?
F13 P3 F14 177.8(7) . . ?
F15 P3 F14 89.5(5) . . ?
F18 P3 F14 88.3(5) . . ?
F17 P3 F14 84.8(6) . . ?
F16 P3 F14 88.5(5) . . ?
F16A P3A F14A 92.8(4) . . ?
F16A P3A F15A 91.1(5) . . ?
F14A P3A F15A 90.8(5) . . ?
F16A P3A F17A 85.8(4) . . ?
F14A P3A F17A 90.5(5) . . ?
F15A P3A F17A 176.7(6) . . ?
F16A P3A F13A 90.1(4) . . ?
F14A P3A F13A 177.1(6) . . ?
F15A P3A F13A 89.4(5) . . ?
F17A P3A F13A 89.4(5) . . ?
F16A P3A F18A 178.4(5) . . ?
F14A P3A F18A 88.4(4) . . ?
F15A P3A F18A 90.1(5) . . ?
F17A P3A F18A 93.0(5) . . ?
F13A P3A F18A 88.7(4) . . ?
F18B P3B F14B 90.7(8) . . ?
F18B P3B F15B 89.6(8) . . ?
F14B P3B F15B 91.4(8) . . ?
F18B P3B F13B 90.7(8) . . ?
F14B P3B F13B 178.6(10) . . ?
F15B P3B F13B 88.8(8) . . ?
F18B P3B F16B 177.2(10) . . ?
F14B P3B F16B 92.0(8) . . ?
F15B P3B F16B 89.4(8) . . ?
F13B P3B F16B 86.7(7) . . ?
F18B P3B F17B 95.0(8) . . ?
F14B P3B F17B 89.8(8) . . ?
F15B P3B F17B 175.2(10) . . ?
F13B P3B F17B 89.9(8) . . ?
F16B P3B F17B 85.9(7) . . ?
N9 C17 C18 175.6(9) . . ?
C17 C18 H18A 109.5 . . ?
C17 C18 H18B 109.5 . . ?
H18A C18 H18B 109.5 . . ?
C17 C18 H18C 109.5 . . ?
H18A C18 H18C 109.5 . . ?
H18B C18 H18C 109.5 . . ?
N9 C17A C18A 178.4(14) . . ?
C17A C18A H18D 109.5 . . ?
C17A C18A H18E 109.5 . . ?
H18D C18A H18E 109.5 . . ?
C17A C18A H18F 109.5 . . ?
H18D C18A H18F 109.5 . . ?
H18E C18A H18F 109.5 . . ?
N10 C19 C20 179.8(4) . . ?
C19 C20 H20A 109.5 . . ?
C19 C20 H20B 109.5 . . ?
H20A C20 H20B 109.5 . . ?
C19 C20 H20C 109.5 . . ?
H20A C20 H20C 109.5 . . ?
H20B C20 H20C 109.5 . . ?
N11 C21 C22 179.2(4) . . ?
C21 C22 H22A 109.5 . . ?
C21 C22 H22B 109.5 . . ?
H22A C22 H22B 109.5 . . ?
C21 C22 H22C 109.5 . . ?
H22A C22 H22C 109.5 . . ?
H22B C22 H22C 109.5 . . ?

loop_
_geom_torsion_atom_site_label_1
_geom_torsion_atom_site_label_2
_geom_torsion_atom_site_label_3
_geom_torsion_atom_site_label_4
_geom_torsion
_geom_torsion_site_symmetry_1
_geom_torsion_site_symmetry_2
_geom_torsion_site_symmetry_3
_geom_torsion_site_symmetry_4
_geom_torsion_publ_flag
C2 N1 C1 O1 -177.1(3) . . . . ?
C16 N1 C1 O1 -0.8(4) . . . . ?
C2 N1 C1 N2 1.6(3) . . . . ?
C16 N1 C1 N2 177.8(2) . . . . ?
C3 N2 C1 O1 176.7(3) . . . . ?
C4 N2 C1 O1 2.9(4) . . . . ?
C3 N2 C1 N1 -1.9(3) . . . . ?
C4 N2 C1 N1 -175.8(2) . . . . ?
C1 N1 C2 C3 -0.6(3) . . . . ?
C16 N1 C2 C3 -176.6(3) . . . . ?
N1 C2 C3 N2 -0.6(3) . . . . ?
C1 N2 C3 C2 1.6(3) . . . . ?
C4 N2 C3 C2 174.9(3) . . . . ?
C1 N2 C4 N3 79.3(3) . . . . ?
C3 N2 C4 N3 -93.3(3) . . . . ?
C5 N3 C4 N2 -80.5(3) . . . . ?
C6 N3 C4 N2 89.6(3) . . . . ?
C6 N3 C5 N4 0.6(3) . . . . ?
C4 N3 C5 N4 172.1(2) . . . . ?
C7 N4 C5 N3 -0.1(3) . . . . ?
C8 N4 C5 N3 -175.4(2) . . . . ?
C5 N3 C6 C7 -0.8(3) . . . . ?
C4 N3 C6 C7 -172.2(2) . . . . ?
N3 C6 C7 N4 0.7(3) . . . . ?
C5 N4 C7 C6 -0.4(3) . . . . ?
C8 N4 C7 C6 174.8(2) . . . . ?
C5 N4 C8 N5 79.9(3) . . . . ?
C7 N4 C8 N5 -94.6(3) . . . . ?
C9 N5 C8 N4 -83.0(3) . . . . ?
C10 N5 C8 N4 91.3(3) . . . . ?
C11 N6 C9 N5 0.2(3) . . . . ?
C12 N6 C9 N5 -172.3(2) . . . . ?
C10 N5 C9 N6 0.0(3) . . . . ?
C8 N5 C9 N6 175.2(2) . . . . ?
C9 N5 C10 C11 -0.1(3) . . . . ?
C8 N5 C10 C11 -175.2(2) . . . . ?
N5 C10 C11 N6 0.2(3) . . . . ?
C9 N6 C11 C10 -0.2(3) . . . . ?
C12 N6 C11 C10 172.0(2) . . . . ?
C13 N7 C12 N6 -83.8(3) . . . . ?
C14 N7 C12 N6 87.9(3) . . . . ?
C9 N6 C12 N7 83.4(3) . . . . ?
C11 N6 C12 N7 -87.7(3) . . . . ?
C15 N8 C13 N7 -0.9(3) . . . . ?
C16 N8 C13 N7 -173.0(2) . . . . ?
C14 N7 C13 N8 0.7(3) . . . . ?
C12 N7 C13 N8 173.6(2) . . . . ?
C13 N7 C14 C15 -0.2(3) . . . . ?
C12 N7 C14 C15 -173.0(2) . . . . ?
N7 C14 C15 N8 -0.3(3) . . . . ?
C13 N8 C15 C14 0.7(3) . . . . ?
C16 N8 C15 C14 172.7(2) . . . . ?
C1 N1 C16 N8 -80.0(3) . . . . ?
C2 N1 C16 N8 95.5(3) . . . . ?
C13 N8 C16 N1 83.1(3) . . . . ?
C15 N8 C16 N1 -87.7(3) . . . . ?


_shelx_res_file                  
;

    AnnMa34_0m-auto.res created by SHELXL-2014/7


TITL AnnMa34_0m_a.res in P-1
CELL 0.71073 10.1257 12.8486 14.7435 110.335 96.001 97.292
ZERR 2.00 0.0013 0.0017 0.0018 0.006 0.007 0.007
LATT 1
SFAC C H N O F P
UNIT 44 56 22 2 36 6
LIST 4
TEMP -173.160
SIZE 0.070 0.099 0.167
ACTA
L.S. 8
FMAP 2
PLAN 10
OMIT 0 1 0 ! affected by beamstop
OMIT 0 -1 0 ! affected by beamstop
OMIT 1 0 0 ! affected by beamstop
OMIT 0 -1 1 ! affected by beamstop
HTAB
BOND $H
CONF
SUMP 1.0 0.0001 1.0 3 1.0 4 1.0 5
WGHT    0.037800    2.371400
FVAR       0.14072   0.59056   0.38987   0.39373   0.21640
P1    6    0.252738    0.431735    0.302459    11.00000    0.02013    0.02206 =
         0.02388    0.01084    0.00572    0.00494
F1    5    0.386175    0.479832    0.270063    11.00000    0.02919    0.02695 =
         0.04474    0.01485    0.01554    0.00303
F2    5    0.117907    0.386388    0.335101    11.00000    0.02461    0.03774 =
         0.02883    0.01622    0.00779    0.00303
F3    5    0.302245    0.315228    0.285989    11.00000    0.03499    0.02687 =
         0.06088    0.02054    0.01491    0.01105
F4    5    0.177403    0.385110    0.191828    11.00000    0.03771    0.03404 =
         0.02097    0.00783    0.00573   -0.00093
F5    5    0.202619    0.549945    0.320052    11.00000    0.03269    0.02587 =
         0.03386    0.01156    0.00815    0.01129
F6    5    0.327034    0.479380    0.413846    11.00000    0.03447    0.04026 =
         0.03177    0.01954   -0.00496   -0.00153
O1    4    0.495533    0.620734    0.117483    11.00000    0.03805    0.01763 =
         0.02443    0.00802    0.00184    0.00122
N1    3    0.672988    0.712610    0.068274    11.00000    0.03615    0.01658 =
         0.01425    0.00607    0.00292    0.00395
N2    3    0.562343    0.816401    0.173264    11.00000    0.03519    0.01693 =
         0.01587    0.00689   -0.00091    0.00573
N3    3    0.520052    0.830613    0.333888    11.00000    0.02424    0.02015 =
         0.01744    0.00856    0.00215    0.00816
N4    3    0.580507    0.749629    0.433070    11.00000    0.02193    0.02148 =
         0.01734    0.00980    0.00651    0.00742
N5    3    0.711060    0.605664    0.428314    11.00000    0.02290    0.01970 =
         0.01691    0.01062    0.00664    0.00579
N6    3    0.815053    0.499324    0.322940    11.00000    0.02095    0.01509 =
         0.01759    0.00783    0.00380    0.00514
N7    3    0.852866    0.482204    0.161481    11.00000    0.02613    0.01400 =
         0.01781    0.00444    0.00553    0.00494
N8    3    0.798335    0.565684    0.062931    11.00000    0.03513    0.01488 =
         0.01401    0.00356    0.00685    0.00470
C1    1    0.567517    0.706054    0.118854    11.00000    0.03181    0.02029 =
         0.01324    0.00599   -0.00477    0.00592
C2    1    0.732605    0.824563    0.093674    11.00000    0.04052    0.02222 =
         0.02166    0.01139    0.00343   -0.00037
AFIX  43
H2    2    0.807828    0.850992    0.069209    11.00000   -1.20000
AFIX   0
C3    1    0.665544    0.888272    0.158436    11.00000    0.04394    0.01437 =
         0.02177    0.00690   -0.00118    0.00126
AFIX  43
H3    2    0.684695    0.968103    0.188883    11.00000   -1.20000
AFIX   0
C4    1    0.469447    0.843809    0.241415    11.00000    0.03086    0.02366 =
         0.02145    0.01070   -0.00161    0.00918
AFIX  23
H4A   2    0.381097    0.793823    0.212065    11.00000   -1.20000
H4B   2    0.456173    0.922573    0.255390    11.00000   -1.20000
AFIX   0
C5    1    0.509941    0.732858    0.346390    11.00000    0.02168    0.02270 =
         0.02128    0.00889    0.00471    0.00612
AFIX  43
H5    2    0.460731    0.662791    0.301199    11.00000   -1.20000
AFIX   0
C6    1    0.600790    0.912869    0.414672    11.00000    0.03138    0.01518 =
         0.02038    0.00319    0.00331    0.00598
AFIX  43
H6    2    0.625529    0.990264    0.424371    11.00000   -1.20000
AFIX   0
C7    1    0.637773    0.862266    0.477140    11.00000    0.02868    0.02264 =
         0.01725    0.00543    0.00244    0.00758
AFIX  43
H7    2    0.692786    0.897410    0.539620    11.00000   -1.20000
AFIX   0
C8    1    0.603006    0.661498    0.471565    11.00000    0.02668    0.02838 =
         0.02233    0.01779    0.01119    0.00987
AFIX  23
H8A   2    0.519026    0.605585    0.455584    11.00000   -1.20000
H8B   2    0.628203    0.695155    0.543750    11.00000   -1.20000
AFIX   0
C9    1    0.694568    0.522961    0.341306    11.00000    0.02388    0.01877 =
         0.02098    0.01268    0.00368    0.00411
AFIX  43
H9    2    0.611030    0.487010    0.299519    11.00000   -1.20000
AFIX   0
C10   1    0.846960    0.635470    0.466486    11.00000    0.02085    0.02622 =
         0.01689    0.01034    0.00036    0.00392
AFIX  43
H10   2    0.886874    0.692365    0.527703    11.00000   -1.20000
AFIX   0
C11   1    0.911709    0.569140    0.401022    11.00000    0.01990    0.02156 =
         0.01944    0.00966    0.00216    0.00403
AFIX  43
H11   2    1.006186    0.569875    0.407048    11.00000   -1.20000
AFIX   0
C12   1    0.839244    0.422092    0.228866    11.00000    0.02838    0.01506 =
         0.02038    0.00738    0.00425    0.00728
AFIX  23
H12A  2    0.922607    0.391936    0.238691    11.00000   -1.20000
H12B  2    0.763119    0.357917    0.200800    11.00000   -1.20000
AFIX   0
C13   1    0.749752    0.498488    0.107036    11.00000    0.02868    0.01500 =
         0.01771    0.00455    0.00327    0.00244
AFIX  43
H13   2    0.657514    0.467394    0.100877    11.00000   -1.20000
AFIX   0
C14   1    0.970429    0.541933    0.152493    11.00000    0.02569    0.02695 =
         0.02568    0.00806    0.00872    0.00727
AFIX  43
H14   2    1.058855    0.545554    0.183557    11.00000   -1.20000
AFIX   0
C15   1    0.935430    0.594363    0.090873    11.00000    0.03138    0.02601 =
         0.02440    0.00824    0.01182    0.00337
AFIX  43
H15   2    0.994904    0.642304    0.070622    11.00000   -1.20000
AFIX   0
C16   1    0.713869    0.613073    0.004900    11.00000    0.04072    0.02171 =
         0.01546    0.00726    0.00206    0.00537
AFIX  23
H16A  2    0.765375    0.632086   -0.042399    11.00000   -1.20000
H16B  2    0.633087    0.556326   -0.032577    11.00000   -1.20000
AFIX   0
P2    6    0.708892    0.219232    0.389532    11.00000    0.02623    0.02123 =
         0.02222    0.00626    0.00813    0.00322
F7    5    0.573424    0.125472    0.347288    11.00000    0.04078    0.03820 =
         0.04669    0.02329   -0.00552   -0.01059
F8    5    0.842014    0.310194    0.430388    11.00000    0.03535    0.04492 =
         0.06385    0.01435   -0.00435   -0.01430
F9    5    0.619157    0.314034    0.400651    11.00000    0.04732    0.03465 =
         0.07129    0.01599    0.02440    0.01972
F10   5    0.693549    0.221792    0.496666    11.00000    0.05163    0.07909 =
         0.02267    0.01471    0.01009    0.00383
F11   5    0.794502    0.120553    0.375716    11.00000    0.05343    0.04416 =
         0.05752    0.02701    0.02034    0.02629
F12   5    0.721286    0.213333    0.281078    11.00000    0.05033    0.05589 =
         0.03273    0.02592    0.01749    0.01432
PART 3 31.
SIMU 0.001 P3 > F18
P3    6    0.826205    0.167489   -0.039072    31.00000    0.03704    0.01832 =
         0.02803    0.00411    0.00247    0.00125
F13   5    0.693117    0.093811   -0.107047    31.00000    0.03876    0.02074 =
         0.03442    0.00601   -0.00624    0.00035
F14   5    0.962578    0.248707    0.031888    31.00000    0.03992    0.02050 =
         0.02527   -0.00154   -0.00158   -0.00075
F15   5    0.879937    0.061430   -0.027402    31.00000    0.03369    0.01987 =
         0.03234    0.00638   -0.00220    0.00451
F16   5    0.904532    0.152413   -0.131587    31.00000    0.04419    0.02366 =
         0.02580    0.00057    0.00974   -0.00875
F17   5    0.780638    0.283764   -0.037871    31.00000    0.03954    0.01795 =
         0.03183    0.00545    0.00602    0.00357
F18   5    0.757428    0.184847    0.056071    31.00000    0.04052    0.02624 =
         0.03534   -0.00098    0.01032   -0.00362
PART 4 41.
SAME P3 > F18
SIMU 0.001 P3A > F18A
P3A   6    0.822168    0.164816   -0.039038    41.00000    0.01488    0.01700 =
         0.01271    0.00655    0.00106    0.00910
F13A  5    0.662221    0.116746   -0.071192    41.00000    0.01939    0.01858 =
         0.01341    0.00039   -0.00186    0.00468
F14A  5    0.978196    0.214829   -0.001835    41.00000    0.01550    0.02343 =
         0.02071    0.00579    0.00179    0.00663
F15A  5    0.844856    0.045835   -0.031695    41.00000    0.01917    0.01878 =
         0.01922    0.00762    0.00071    0.00730
F16A  5    0.841263    0.122012   -0.149793    41.00000    0.02369    0.02981 =
         0.01592    0.00350    0.00195    0.00888
F17A  5    0.797395    0.280351   -0.053210    41.00000    0.01895    0.01669 =
         0.01724    0.00621    0.00478    0.01004
F18A  5    0.798795    0.210397    0.074417    41.00000    0.01459    0.02217 =
         0.01488    0.00017    0.00102   -0.00072
PART 5 51.
SAME P3 > F18
SIMU 0.001 P3B > F18B
P3B   6    0.819252    0.161813   -0.045620    51.00000    0.03306    0.02330 =
         0.04205    0.00519   -0.00206    0.01052
F13B  5    0.663036    0.149655   -0.033101    51.00000    0.03465    0.02733 =
         0.04358    0.00307    0.00493    0.01051
F14B  5    0.972846    0.172232   -0.060724    51.00000    0.03121    0.02522 =
         0.04836    0.00563   -0.00167    0.00883
F15B  5    0.829224    0.055716   -0.014064    51.00000    0.03427    0.02448 =
         0.04116    0.00549    0.00047    0.01029
F16B  5    0.769090    0.076376   -0.158664    51.00000    0.03226    0.02223 =
         0.03700    0.00617   -0.00585    0.00676
F17B  5    0.802207    0.262633   -0.086717    51.00000    0.03430    0.02224 =
         0.04188    0.00615   -0.00317    0.01020
F18B  5    0.860794    0.242069    0.064461    51.00000    0.03980    0.02910 =
         0.04661   -0.00166   -0.00437    0.00954
PART 0
N9    3    0.204918    0.266338    0.713607    11.00000    0.04177    0.03027 =
         0.02747    0.01494    0.01318    0.01394
PART 1 21.
SIMU 0.002 N9 > C18A
C17   1    0.096200    0.218539    0.683732    21.00000    0.04584    0.03063 =
         0.03624    0.01292    0.01493    0.00699
C18   1   -0.046503    0.165782    0.648088    21.00000    0.05454    0.04242 =
         0.05647    0.00295    0.01221   -0.00089
AFIX 137
H18A  2   -0.060651    0.128886    0.576587    21.00000   -1.50000
H18B  2   -0.103374    0.223709    0.666538    21.00000   -1.50000
H18C  2   -0.070450    0.109642    0.677418    21.00000   -1.50000
AFIX   0
PART 2 -21.
SAME 0.002 C17 > C18
C17A  1    0.116268    0.205679    0.673666   -21.00000    0.04643    0.03136 =
         0.03676    0.01245    0.01483    0.00685
C18A  1   -0.003419    0.121458    0.616511   -21.00000    0.05480    0.04314 =
         0.05777   -0.00109    0.01475   -0.00024
AFIX 137
H18D  2   -0.067102    0.157730    0.588334   -21.00000   -1.50000
H18E  2   -0.046770    0.089187    0.659477   -21.00000   -1.50000
H18F  2    0.023982    0.061424    0.563693   -21.00000   -1.50000
AFIX   0
PART 0
N10   3    0.522545    0.326577    0.126835    11.00000    0.02738    0.02776 =
         0.03230    0.01168    0.00342    0.00328
C19   1    0.485396    0.238844    0.125691    11.00000    0.02987    0.02870 =
         0.02326    0.01053   -0.00117    0.00509
C20   1    0.437804    0.127313    0.124474    11.00000    0.05798    0.02917 =
         0.04702    0.01946   -0.01149   -0.00718
AFIX 137
H20A  2    0.348088    0.098048    0.084585    11.00000   -1.50000
H20B  2    0.432723    0.131161    0.191551    11.00000   -1.50000
H20C  2    0.500347    0.077146    0.096463    11.00000   -1.50000
AFIX   0
N11   3    0.134873    0.108224    0.345782    11.00000    0.07765    0.04174 =
         0.04007    0.01127   -0.02509    0.00709
C21   1    0.077001    0.112341    0.277382    11.00000    0.03994    0.02185 =
         0.03120    0.00262   -0.00244    0.00596
C22   1    0.001752    0.118042    0.190963    11.00000    0.03542    0.02975 =
         0.02278    0.00693    0.00113    0.01014
AFIX 137
H22A  2    0.052412    0.174780    0.171373    11.00000   -1.50000
H22B  2   -0.085705    0.138878    0.205271    11.00000   -1.50000
H22C  2   -0.012517    0.044335    0.137598    11.00000   -1.50000
AFIX   0
HKLF 4 1 1 0 0 0 1 0 0 0 1

REM  AnnMa34_0m_a.res in P-1
REM R1 =  0.0446 for    4834 Fo > 4sig(Fo)  and  0.0690 for all    6450 data
REM    648 parameters refined using    221 restraints

END

WGHT      0.0375      2.4190

REM Instructions for potential hydrogen bonds
EQIV $1 -x+2, -y+1, -z
HTAB C2 F14A_$1
HTAB C2 F14B_$1
EQIV $2 -x+1, -y+1, -z
HTAB C4 F17A_$2
HTAB C4 F17B_$2
EQIV $3 x, y+1, z
HTAB C4 F7_$3
HTAB C5 F1
HTAB C5 O1
HTAB C6 F7_$3
HTAB C6 F11_$3
EQIV $4 -x+1, -y+1, -z+1
HTAB C7 N11_$4
HTAB C8 F6
HTAB C8 F3_$4
HTAB C9 F1
HTAB C9 N10
HTAB C10 F2_$4
HTAB C10 N11_$4
EQIV $5 x+1, y, z
HTAB C11 F5_$5
EQIV $6 -x+2, -y+1, -z+1
HTAB C11 F8_$6
HTAB C12 F2_$5
HTAB C12 F12
HTAB C12 F18
HTAB C12 F18A
HTAB C12 N10
HTAB C13 N10
HTAB C14 F4_$5
HTAB C14 F5_$5
HTAB C15 F14_$1
HTAB C15 F16_$1
HTAB C15 F17_$1
HTAB C15 F14A_$1
HTAB C15 F17A_$1
HTAB C15 F14B_$1
HTAB C15 F17B_$1
HTAB C16 F4_$2
HTAB C16 O1_$2
EQIV $7 -x, -y, -z+1
HTAB C18 N11_$7
HTAB C18A N11_$7
EQIV $8 -x+1, -y, -z
HTAB C20 F15A_$8
HTAB C20 F15B_$8
HTAB C20 F7
EQIV $9 x-1, y, z
HTAB C22 F12_$9
HTAB C22 F18A_$9
HTAB C22 F15_$8
HTAB C22 F15A_$8

REM Highest difference peak  0.697,  deepest hole -0.687,  1-sigma level  0.063
Q1    1   0.4849  0.4503  0.2759  11.00000  0.05    0.70
Q2    1   0.9790  0.1455 -0.1126  11.00000  0.05    0.61
Q3    1   0.0227  0.1158  0.6684  11.00000  0.05    0.54
Q4    1   0.7015  0.1935  0.0135  11.00000  0.05    0.40
Q5    1   0.9120  0.2833  0.0510  11.00000  0.05    0.36
Q6    1   0.1756  0.2239  0.7085  11.00000  0.05    0.35
Q7    1   0.7216  0.0501 -0.1486  11.00000  0.05    0.31
Q8    1   0.8557  0.1860 -0.1395  11.00000  0.05    0.30
Q9    1   0.3777  0.4416  0.3673  11.00000  0.05    0.30
Q10   1   0.2588  0.3106  0.2129  11.00000  0.05    0.30
;
_shelx_res_checksum              49245
####################################################################### 
# 
# This file contains crystal structure data downloaded from the 
# Cambridge Structural Database (CSD) hosted by the Cambridge 
# Crystallographic Data Centre (CCDC).
# 
# Full information about CCDC data access policies and citation 
# guidelines are available at http://www.ccdc.cam.ac.uk/access/V1 
# 
# Audit and citation data items may have been added by the CCDC. 
# Please retain this information to preserve the provenance of 
# this file and to allow appropriate attribution of the data. 
# 
#######################################################################

data_mo_annma42_0m-auto
_database_code_depnum_ccdc_archive 'CCDC 1829615'
_audit_update_record             
;
2018-04-18 deposited with the CCDC.
2018-08-24 downloaded from the CCDC.
;

#===============================================================================

# 5. CHEMICAL DATA

_chemical_name_systematic        
;
;
_chemical_name_common            ?
_chemical_melting_point          ?
_chemical_formula_moiety         'C32 H32 Cu3 N16 O2, 3(C F3 O3 S), 2(C H2 Cl2)'
# Ex: 'C12 H16 N2 O6, H2 O' and '(Cd 2+)3, (C6 N6 Cr 3-)2, 2(H2 O)'
_chemical_formula_structural     ?
_chemical_formula_sum            'C37 H36 Cl4 Cu3 F9 N16 O11 S3'
_chemical_formula_iupac          ?
_chemical_formula_weight         1480.45
_chemical_compound_source        'see text'

loop_
_atom_type_symbol
_atom_type_description
_atom_type_scat_dispersion_real
_atom_type_scat_dispersion_imag
_atom_type_scat_source
C C 0.0033 0.0016 ' International Tables Vol C Tables 4.2.6.8 and 6.1.1.4'
H H 0.0000 0.0000 ' International Tables Vol C Tables 4.2.6.8 and 6.1.1.4'
Cl Cl 0.1484 0.1585 ' International Tables Vol C Tables 4.2.6.8 and 6.1.1.4'
Cu Cu 0.3201 1.2651 ' International Tables Vol C Tables 4.2.6.8 and 6.1.1.4'
F F 0.0171 0.0103 ' International Tables Vol C Tables 4.2.6.8 and 6.1.1.4'
N N 0.0061 0.0033 ' International Tables Vol C Tables 4.2.6.8 and 6.1.1.4'
O O 0.0106 0.0060 ' International Tables Vol C Tables 4.2.6.8 and 6.1.1.4'
S S 0.1246 0.1234 ' International Tables Vol C Tables 4.2.6.8 and 6.1.1.4'

#===============================================================================

# 6. CRYSTAL DATA

_symmetry_cell_setting           monoclinic
_symmetry_space_group_name_Hall  '-P 2yn'
_symmetry_space_group_name_H-M   'P 21/n'
_symmetry_Int_Tables_number      14

loop_
_space_group_symop_id
_space_group_symop_operation_xyz
1 x,y,z
2 1/2-x,1/2+y,1/2-z
3 -x,-y,-z
4 1/2+x,1/2-y,1/2+z

_cell_length_a                   13.8276(18)
_cell_length_b                   17.576(2)
_cell_length_c                   22.488(3)
_cell_angle_alpha                90
_cell_angle_beta                 97.359(4)
_cell_angle_gamma                90
_cell_volume                     5420.3(12)
_cell_formula_units_Z            4
_cell_measurement_temperature    100
_cell_measurement_reflns_used    9348
_cell_measurement_theta_min      2.4879
_cell_measurement_theta_max      28.0983
_cell_special_details            
;
;

_exptl_crystal_description       fragment
_exptl_crystal_colour            'clear yellow'


_exptl_crystal_size_max          0.487
_exptl_crystal_size_mid          0.306
_exptl_crystal_size_min          0.164
_exptl_crystal_size_rad          ?
_exptl_crystal_density_meas      ?
_exptl_crystal_density_diffrn    1.814
_exptl_crystal_density_method    'Not Measured'
_exptl_crystal_F_000             2968
_exptl_absorpt_coefficient_mu    1.582
_exptl_crystal_density_meas_temp ?

# Permitted for _exptl_absorpt_correction_type :
# analytical     'analytical from crystal shape'
#                Example: de Meulenaer&Tompa: ABST
# cylinder       'cylindrical'
# gaussian       'Gaussian from crystal shape'
#                Example: PLATON/ABSG
# integration    'integration from crystal shape'
# multi-scan     'symmetry-related measurements'
#                Example: SADABS, MULABS
# none           'no absorption corr. applied'
# numerical      'numerical from crystal shape'
# psi-scan       'psi-scan corrections'
#                Example: PLATON/ABSP
# refdelf        'refined from delta-F'
#                Example: SHELXA,
# sphere         'spherical'
#                Example: PLATON/ABSS
_exptl_absorpt_correction_type   multi-scan
_exptl_absorpt_process_details   'SADABS 2016/2, Bruker, 2016'
_exptl_absorpt_correction_T_min  0.6098
_exptl_absorpt_correction_T_max  0.6920


#===============================================================================

# 7. EXPERIMENTAL DATA

_exptl_special_details           
;
Diffractometer operator             F. Kaiser
scanspeed                           20 s per frame
dx                                  45 mm
2737 frames measured in 9 data sets
phi-scans with delta_phi         = 0.5
omega-scans with delta_omega     = 0.5
;
_diffrn_ambient_temperature      100
_diffrn_radiation_wavelength     0.71073
_diffrn_radiation_probe          x-ray
_diffrn_radiation_type           MoK\a
_diffrn_radiation_source         'IMS microsource'
_diffrn_radiation_monochromator  'Helios optic'


_diffrn_measurement_device       ' \k-geometry diffractometer '
_diffrn_measurement_device_type  ' Bruker Photon CMOS '
_diffrn_measurement_method       ' phi- and omega-rotation '
_diffrn_detector                 ' CMOS plate '
_diffrn_detector_area_resol_mean 16

# number of measured reflections (redundant set)
_diffrn_reflns_number            220273
_diffrn_reflns_av_R_equivalents  0.0994
_diffrn_reflns_av_unetI/netI     0.0370
_diffrn_reflns_limit_h_min       -17
_diffrn_reflns_limit_h_max       17
_diffrn_reflns_limit_k_min       -21
_diffrn_reflns_limit_k_max       21
_diffrn_reflns_limit_l_min       -28
_diffrn_reflns_limit_l_max       28
_diffrn_reflns_theta_min         2.32
_diffrn_reflns_theta_max         26.37
_diffrn_reflns_theta_full        25.24
_diffrn_measured_fraction_theta_max 0.999
_diffrn_measured_fraction_theta_full 0.999
_diffrn_reflns_reduction_process 
;
;

# number of unique reflections
_reflns_number_total             11053
# number of observed reflections (> n sig(I))
_reflns_number_gt                9637
_reflns_threshold_expression     I>2\s(I)

_computing_data_collection       'APEX III Control Software (Bruker, 2015)'
_computing_cell_refinement       'SAINT (Bruker, 2014)'
_computing_data_reduction        'SAINT (Bruker, 2014)'
_computing_structure_solution    'SHELXT (Sheldrick, 2015)'
_computing_structure_refinement  
'SHELXL2014 (Sheldrick, 2014), SHELXLE (Huebschle, 2011)'
_computing_molecular_graphics    'PLATON (Spek, 2011)'
_computing_publication_material  'PLATON (Spek, 2011), enCIFer (Allen, 2014)'

#===============================================================================

# 8. REFINEMENT DATA

_refine_special_details          
;
 Refinement on F^2^ for ALL reflections except those
 flagged by the user for potential systematic errors.
 Weighted R-factors wR and all goodnesses of fit S
 are based on F^2^, conventional R-factors R are based
 on F, with F set to zero for negative F^2^. The
 observed criterion of F^2^ > 2sigma(F^2^) is used only
 for calculating -R-factor-obs etc. and is not
 relevant to the choice of reflections for refinement.
 R-factors based on F^2^ are statistically about twice
 as large as those based on F, and R-factors based on
 ALL data will be even larger.
;
_refine_ls_structure_factor_coef Fsqd
_refine_ls_matrix_type           full
_refine_ls_weighting_scheme      calc
_refine_ls_weighting_details     
'W=1/[\S^2^(FO^2^)+(0.0571P)^2^+47.3126P] WHERE P=(FO^2^+2FC^2^)/3'
_atom_sites_solution_primary     ?
_atom_sites_solution_secondary   ?
_atom_sites_solution_hydrogens   geom


# Permitted for _refine_ls_hydrogen_treatment :
# refall            - refined all H-atom parameters
# refxyz            - refined H-atom coordinates only
# refU              - refined H-atom U only
# noref             - no refinement of H-atom parameters
# constr            - H-atom parameters constrained
# hetero            - H-atom parameters constrained for H on C,
#                     all H-atom parameters refined for H on
#                     heteroatoms
# heteroxyz         - H-atom parameters constrained for H on C,
#                     refined H-atom coordinates only for H
#                     on heteroatoms
# heteroU           - H-atom parameters constrained for H on C,
#                     refined H-atom U's only for H on
#                     heteroatoms
# heteronoref       - H-atom parameters constrained for H on C,
#                     no refinement of H-atom parameters for
#                     H on heteroatoms
# hetero-mixed      - H-atom parameters constrained for H on C
#                     and some heteroatoms, all H-atom
#                     parameters refined for H on remaining
#                     heteroatoms.
# heteroxyz-mixed   - H-atom parameters constrained for H on C
#                     and some heteroatoms, refined H-atom
#                     coordinates only for H on remaining
#                     heteroatoms.
# heteroU-mixed     - H-atom parameters constrained for H on C
#                     and some heteroatoms, refined H-atom
#                     U's only for H on remaining heteroatoms
# heteronoref-mixed - H-atom parameters constrained for H on C
#                     and some heteroatoms, no refinement of
#                     H-atom parameters for H on remaining
#                     heteroatoms
# mixed   - some constrained, some independent
# undef   - H-atom parameters not defined
_refine_ls_hydrogen_treatment    constr

_refine_ls_extinction_method     none
_refine_ls_abs_structure_details ?
_refine_ls_abs_structure_Flack   .
_refine_ls_number_reflns         11053
_refine_ls_number_parameters     922
_refine_ls_number_restraints     192
_refine_ls_number_constraints    ?
_refine_ls_R_factor_all          0.0929
_refine_ls_R_factor_gt           0.0839
_refine_ls_wR_factor_ref         0.2023
_refine_ls_wR_factor_gt          0.1972
_refine_ls_goodness_of_fit_ref   1.098
_refine_ls_restrained_S_all      1.102
_refine_ls_shift/su_max          0.001
_refine_ls_shift/su_mean         0.000
_refine_diff_density_max         2.354
_refine_diff_density_min         -1.789
_refine_diff_density_rms         0.128


# start Validation Reply Form
_vrf_DIFMX02_mo_annma42_0m-auto  
;
PROBLEM: The maximum difference density is > 0.1*ZMAX*0.75
RESPONSE: The largest residual electron density 
amounts 2.34 and is located 0.855 A from Cu3.
For further information see below.
;
_vrf_PLAT097_mo_annma42_0m-auto  
;
PROBLEM: Large Reported Max.  (Positive) Residual Density       2.34 eA-3  
RESPONSE: The copper atoms within the sandwich complex
and the whole sandwhich complex itself are rotationally
disordered. Due to the high electron count of copper
compared to the organic ligand frame the ligand related
disorder cannot be resolved. Only two split layers with 
occupancy ratios of approximately 82:18 and 94:6 for
copper atoms Cu1 and Cu3 have been included into the refinement.
All remaining electron densities in the central complex plane
were smaller and have thus been left "as is".
This, combined with the counter ion and
cocrystallized solvent related disorder also leads
to the comparatively high R-values.
;
_vrf_PLAT202_mo_annma42_0m-auto  
;
PROBLEM: Isotropic non-H Atoms in Anion/Solvent .........          3 Check 
RESPONSE: One disordered, cocrystallized molecule of dichloromethane
is located centrally in the bowl shaped cavity, generated by the ligand
at the ends of the complex.
Due to disorder the atoms were refined isotropically.
;
_vrf_PLAT971_mo_annma42_0m-auto  
;
PROBLEM: Check Calcd Resid. Dens.  1.00A   From Cu3             2.41 eA-3  
RESPONSE: See above.
;
_vrf_PLAT972_mo_annma42_0m-auto  
;
PROBLEM: Check Calcd Resid. Dens.  0.73A   From Cu2            -1.75 eA-3  
RESPONSE: See above.
;
_vrf_PLAT234_mo_annma42_0m-auto  
;
PROBLEM: Large Hirshfeld Difference S3A      --O11A             0.17 Ang.  
RESPONSE: This arises from disorder in the counterion.
;
_vrf_PLAT244_mo_annma42_0m-auto  
;
PROBLEM: Low    'Solvent' Ueq as Compared to Neighbors of         S1 Check 
RESPONSE: This arises from disorder in the counterion.
;
# end Validation Reply Form

#===============================================================================

# 9. ATOMIC COORDINATES AND DISPLACEMENT PARAMETERS

loop_
_atom_site_label
_atom_site_type_symbol
_atom_site_fract_x
_atom_site_fract_y
_atom_site_fract_z
_atom_site_U_iso_or_equiv
_atom_site_adp_type
_atom_site_occupancy
_atom_site_site_symmetry_order
_atom_site_calc_flag
_atom_site_refinement_flags_posn
_atom_site_refinement_flags_adp
_atom_site_refinement_flags_occupancy
_atom_site_disorder_assembly
_atom_site_disorder_group
Cu1 Cu 0.38708(6) 0.31047(5) 0.55711(4) 0.0255(3) Uani 0.825(2) 1 d . U P A 1
Cu1A Cu 0.3303(3) 0.3315(2) 0.57626(17) 0.0245(9) Uani 0.175(2) 1 d . U P A 2
Cu2 Cu 0.19207(6) 0.23273(5) 0.60479(4) 0.0366(2) Uani 1 1 d . . . . .
Cu3 Cu 0.35665(7) 0.15282(4) 0.52784(3) 0.0322(2) Uani 0.9369(19) 1 d . U P B
11
Cu3A Cu 0.2972(10) 0.1307(7) 0.5471(5) 0.0316(12) Uani 0.0631(19) 1 d . U P B
12
O1 O 0.3042(3) 0.3570(3) 0.6313(2) 0.0404(11) Uani 1 1 d . . . . .
O2 O 0.1959(3) 0.1094(2) 0.53945(18) 0.0320(9) Uani 1 1 d . . . . .
N1 N 0.4249(4) 0.4157(3) 0.6950(3) 0.0435(14) Uani 1 1 d . . . . .
N2 N 0.3025(4) 0.3633(3) 0.7331(3) 0.0417(12) Uani 1 1 d . U . . .
N3 N 0.2422(4) 0.2362(3) 0.7341(2) 0.0338(12) Uani 1 1 d . . . . .
N4 N 0.2823(4) 0.1280(3) 0.7016(2) 0.0306(11) Uani 1 1 d . . . . .
N5 N 0.4110(4) 0.0848(3) 0.6502(2) 0.0298(11) Uani 1 1 d . . . . .
N6 N 0.5306(4) 0.1352(3) 0.6141(2) 0.0390(13) Uani 1 1 d . . . . .
N7 N 0.5918(5) 0.2634(4) 0.6084(3) 0.0446(13) Uani 1 1 d . U . . .
N8 N 0.5515(4) 0.3698(3) 0.6406(2) 0.0390(13) Uani 1 1 d . . . . .
N9 N 0.1470(4) 0.0474(3) 0.4492(2) 0.0314(11) Uani 1 1 d . . . . .
N10 N 0.0356(4) 0.1033(3) 0.4945(2) 0.0299(11) Uani 1 1 d . . . . .
N11 N 0.0090(4) 0.2326(3) 0.5229(2) 0.0304(11) Uani 1 1 d . . . . .
N12 N 0.0810(4) 0.3391(3) 0.5172(2) 0.0276(10) Uani 1 1 d . . . . .
N13 N 0.2215(4) 0.3832(3) 0.4769(2) 0.0282(10) Uani 1 1 d . . . . .
N14 N 0.3279(4) 0.3305(3) 0.4305(2) 0.0346(12) Uani 1 1 d . . . . .
N15 N 0.3551(4) 0.2020(3) 0.3999(2) 0.0373(12) Uani 1 1 d . . . . .
N16 N 0.2872(4) 0.0945(3) 0.4081(2) 0.0347(12) Uani 1 1 d . . . . .
C1 C 0.3392(5) 0.3759(4) 0.6814(3) 0.0404(13) Uani 1 1 d . U . . .
C2 C 0.4403(6) 0.4254(5) 0.7566(4) 0.056(2) Uani 1 1 d . . . . .
H2 H 0.4945 0.4504 0.7784 0.067 Uiso 1 1 calc R U . . .
C3 C 0.3652(6) 0.3931(5) 0.7804(4) 0.055(2) Uani 1 1 d . . . . .
H3 H 0.3570 0.3912 0.8217 0.067 Uiso 1 1 calc R U . . .
C4 C 0.2163(5) 0.3168(4) 0.7359(4) 0.0423(16) Uani 1 1 d . . . . .
H4A H 0.1665 0.3290 0.7016 0.051 Uiso 1 1 calc R U . . .
H4B H 0.1884 0.3279 0.7734 0.051 Uiso 1 1 calc R U . . .
C5 C 0.2469(4) 0.1977(4) 0.6830(3) 0.0344(14) Uani 1 1 d . . . . .
C6 C 0.2730(5) 0.1925(4) 0.7847(3) 0.0417(16) Uani 1 1 d . . . . .
H6 H 0.2754 0.2074 0.8255 0.050 Uiso 1 1 calc R U . . .
C7 C 0.2984(5) 0.1253(4) 0.7638(3) 0.0370(14) Uani 1 1 d . . . . .
H7 H 0.3231 0.0830 0.7873 0.044 Uiso 1 1 calc R U . . .
C8 C 0.3126(4) 0.0697(3) 0.6621(3) 0.0306(13) Uani 1 1 d . . . . .
H8A H 0.3096 0.0191 0.6812 0.037 Uiso 1 1 calc R U . . .
H8B H 0.2680 0.0693 0.6240 0.037 Uiso 1 1 calc R U . . .
C9 C 0.4326(5) 0.1284(4) 0.6027(3) 0.0317(13) Uani 1 1 d . . . . .
C10 C 0.4937(5) 0.0666(4) 0.6891(3) 0.0365(14) Uani 1 1 d . . . . .
H10 H 0.4966 0.0372 0.7247 0.044 Uiso 1 1 calc R U . . .
C11 C 0.5690(5) 0.0990(4) 0.6662(3) 0.0423(16) Uani 1 1 d . . . . .
H11 H 0.6357 0.0973 0.6828 0.051 Uiso 1 1 calc R U . . .
C12 C 0.5862(6) 0.1875(5) 0.5805(3) 0.0497(18) Uani 1 1 d . . . . .
H12A H 0.5543 0.1915 0.5387 0.060 Uiso 1 1 calc R U . . .
H12B H 0.6528 0.1673 0.5797 0.060 Uiso 1 1 calc R U . . .
C13 C 0.5152(5) 0.3115(4) 0.6025(3) 0.0414(14) Uani 1 1 d . U . . .
C14 C 0.6713(6) 0.2900(6) 0.6477(4) 0.058(2) Uani 1 1 d . . . . .
H14 H 0.7321 0.2650 0.6580 0.069 Uiso 1 1 calc R U . . .
C15 C 0.6454(5) 0.3571(5) 0.6679(4) 0.0503(19) Uani 1 1 d . . . . .
H15 H 0.6835 0.3896 0.6954 0.060 Uiso 1 1 calc R U . . .
C16 C 0.4907(6) 0.4343(4) 0.6526(3) 0.0474(18) Uani 1 1 d . . . . .
H16A H 0.5329 0.4771 0.6684 0.057 Uiso 1 1 calc R U . . .
H16B H 0.4526 0.4511 0.6146 0.057 Uiso 1 1 calc R U . . .
C17 C 0.1325(5) 0.0893(3) 0.4986(3) 0.0318(13) Uani 1 1 d . . . . .
C18 C 0.0571(5) 0.0367(4) 0.4145(3) 0.0386(15) Uani 1 1 d . . . . .
H18 H 0.0466 0.0101 0.3775 0.046 Uiso 1 1 calc R U . . .
C19 C -0.0121(5) 0.0704(4) 0.4421(3) 0.0368(15) Uani 1 1 d . . . . .
H19 H -0.0801 0.0716 0.4287 0.044 Uiso 1 1 calc R U . . .
C20 C -0.0074(5) 0.1529(3) 0.5356(3) 0.0341(14) Uani 1 1 d . . . . .
H20A H 0.0213 0.1412 0.5772 0.041 Uiso 1 1 calc R U . . .
H20B H -0.0784 0.1430 0.5322 0.041 Uiso 1 1 calc R U . . .
C21 C 0.0929(5) 0.2702(3) 0.5436(2) 0.0289(12) Uani 1 1 d . . . . .
C22 C -0.0526(5) 0.2773(4) 0.4843(3) 0.0418(16) Uani 1 1 d . . . . .
H22 H -0.1144 0.2631 0.4639 0.050 Uiso 1 1 calc R U . . .
C23 C -0.0081(5) 0.3443(4) 0.4814(3) 0.0381(15) Uani 1 1 d . . . . .
H23 H -0.0328 0.3874 0.4590 0.046 Uiso 1 1 calc R U . . .
C24 C 0.1561(5) 0.3978(3) 0.5214(3) 0.0300(13) Uani 1 1 d . . . . .
H24A H 0.1255 0.4484 0.5143 0.036 Uiso 1 1 calc R U . . .
H24B H 0.1934 0.3975 0.5620 0.036 Uiso 1 1 calc R U . . .
C25 C 0.3007(4) 0.3371(3) 0.4859(3) 0.0290(12) Uani 1 1 d . . . . .
C26 C 0.2004(5) 0.4050(3) 0.4167(3) 0.0325(13) Uani 1 1 d . . . . .
H26 H 0.1489 0.4372 0.3998 0.039 Uiso 1 1 calc R U . . .
C27 C 0.2672(5) 0.3712(4) 0.3880(3) 0.0359(14) Uani 1 1 d . . . . .
H27 H 0.2723 0.3743 0.3464 0.043 Uiso 1 1 calc R U . . .
C28 C 0.3998(5) 0.2758(4) 0.4159(3) 0.0406(15) Uani 1 1 d . . . . .
H28A H 0.4507 0.2696 0.4507 0.049 Uiso 1 1 calc R U . . .
H28B H 0.4315 0.2952 0.3819 0.049 Uiso 1 1 calc R U . . .
C29 C 0.3318(5) 0.1521(4) 0.4418(3) 0.0337(13) Uani 1 1 d . . . . .
C30 C 0.3250(6) 0.1766(5) 0.3417(3) 0.0488(18) Uani 1 1 d . . . . .
H30 H 0.3328 0.2023 0.3055 0.059 Uiso 1 1 calc R U . . .
C31 C 0.2832(6) 0.1092(4) 0.3469(3) 0.0436(16) Uani 1 1 d . . . . .
H31 H 0.2559 0.0772 0.3151 0.052 Uiso 1 1 calc R U . . .
C32 C 0.2431(5) 0.0288(3) 0.4341(3) 0.0374(15) Uani 1 1 d . . . . .
H32A H 0.2378 -0.0138 0.4050 0.045 Uiso 1 1 calc R U . . .
H32B H 0.2854 0.0121 0.4706 0.045 Uiso 1 1 calc R U . . .
S1 S 0.86008(12) 0.11177(9) 0.71547(7) 0.0355(4) Uani 1 1 d . . . . .
F1 F 0.9997(4) 0.2133(3) 0.7267(3) 0.0777(17) Uani 1 1 d . . . . .
F2 F 1.0187(4) 0.1227(3) 0.7901(2) 0.0734(15) Uani 1 1 d . . . . .
F3 F 1.0436(3) 0.1032(3) 0.6994(2) 0.0592(12) Uani 1 1 d . . . . .
O3 O 0.8090(4) 0.1612(3) 0.7517(2) 0.0505(13) Uani 1 1 d . . . . .
O4 O 0.8390(4) 0.1261(4) 0.6520(2) 0.0596(15) Uani 1 1 d . . . . .
O5 O 0.8616(4) 0.0325(3) 0.7301(3) 0.0554(14) Uani 1 1 d . . . . .
C33 C 0.9869(5) 0.1403(4) 0.7334(3) 0.0427(16) Uani 1 1 d . . . . .
S2 S 1.0086(15) 0.4743(13) 0.6546(11) 0.038(5) Uani 0.231(17) 1 d D . P C 9
F4 F 0.852(2) 0.399(2) 0.6237(14) 0.071(7) Uani 0.231(17) 1 d D U P C 9
F5 F 0.913(2) 0.3780(18) 0.7141(12) 0.062(6) Uani 0.231(17) 1 d D U P C 9
F6 F 0.983(3) 0.3276(18) 0.643(2) 0.045(7) Uani 0.231(17) 1 d D U P C 9
O6 O 0.951(2) 0.5298(15) 0.6815(13) 0.040(5) Uani 0.231(17) 1 d D U P C 9
O7 O 1.012(3) 0.483(2) 0.5905(12) 0.033(5) Uani 0.231(17) 1 d D U P C 9
O8 O 1.1004(18) 0.4570(15) 0.6893(15) 0.049(5) Uani 0.231(17) 1 d D U P C 9
C34 C 0.935(2) 0.3898(15) 0.6579(12) 0.042(5) Uani 0.231(17) 1 d D U P C 9
S2A S 1.0205(4) 0.4756(3) 0.6410(3) 0.0261(10) Uani 0.769(17) 1 d D . P C 10
F4A F 0.8525(6) 0.4164(7) 0.6513(6) 0.084(3) Uani 0.769(17) 1 d D U P C 10
F5A F 0.9643(9) 0.3875(5) 0.7236(3) 0.064(3) Uani 0.769(17) 1 d D U P C 10
F6A F 0.9628(13) 0.3340(6) 0.6373(8) 0.069(4) Uani 0.769(17) 1 d D U P C 10
O6A O 0.9908(8) 0.5408(4) 0.6731(4) 0.039(2) Uani 0.769(17) 1 d D U P C 10
O7A O 0.9911(8) 0.4794(7) 0.5768(3) 0.037(2) Uani 0.769(17) 1 d D U P C 10
O8A O 1.1191(5) 0.4513(5) 0.6597(5) 0.048(2) Uani 0.769(17) 1 d D U P C 10
C34A C 0.9452(8) 0.4003(6) 0.6639(5) 0.044(2) Uani 0.769(17) 1 d D U P C 10
S3 S 0.7040(3) 0.1743(3) 0.4418(2) 0.0321(10) Uani 0.457(6) 1 d D . P D 7
F7 F 0.5737(9) 0.1084(10) 0.3614(7) 0.0810(18) Uani 0.457(6) 1 d D U P D 7
F8 F 0.5609(8) 0.0832(8) 0.4554(7) 0.080(2) Uani 0.457(6) 1 d D U P D 7
F9 F 0.6763(15) 0.0361(8) 0.4189(9) 0.139(8) Uani 0.457(6) 1 d D . P D 7
O9 O 0.7618(13) 0.1913(11) 0.3959(8) 0.041(4) Uani 0.457(6) 1 d D U P D 7
O10 O 0.7529(9) 0.1461(9) 0.4967(5) 0.060(3) Uani 0.457(6) 1 d D U P D 7
O11 O 0.6398(11) 0.2368(7) 0.4532(7) 0.071(3) Uani 0.457(6) 1 d D U P D 7
C35 C 0.6193(12) 0.1002(10) 0.4180(9) 0.079(8) Uani 0.457(6) 1 d D . P D 7
S3A S 0.7259(4) 0.1442(3) 0.4301(2) 0.0419(11) Uani 0.543(6) 1 d D . P D 8
F7A F 0.5674(7) 0.2091(6) 0.3689(5) 0.0819(19) Uani 0.543(6) 1 d D U P D 8
F8A F 0.5369(7) 0.1122(7) 0.4217(6) 0.0805(18) Uani 0.543(6) 1 d D U P D 8
F9A F 0.6058(8) 0.1006(8) 0.3423(6) 0.080(2) Uani 0.543(6) 1 d D U P D 8
O9A O 0.7798(11) 0.1769(9) 0.3876(7) 0.045(3) Uani 0.543(6) 1 d D U P D 8
O10A O 0.7464(9) 0.0704(7) 0.4464(6) 0.084(4) Uani 0.543(6) 1 d D U P D 8
O11A O 0.7168(11) 0.1963(8) 0.4796(6) 0.077(3) Uani 0.543(6) 1 d D U P D 8
C35A C 0.6014(8) 0.1428(8) 0.3925(7) 0.061(5) Uani 0.543(6) 1 d D . P D 8
Cl2 Cl 0.7429(2) 0.42721(16) 0.41856(12) 0.0765(7) Uani 1 1 d . . . . .
Cl1 Cl 0.6061(6) 0.4559(5) 0.5057(3) 0.100(2) Uani 0.645(15) 1 d D U P E 3
C36 C 0.7066(9) 0.4001(7) 0.4886(6) 0.102(4) Uani 1 1 d D . . . .
H36A H 0.7622 0.4067 0.5206 0.122 Uiso 0.645(15) 1 calc R U P E 3
H36B H 0.6880 0.3457 0.4872 0.122 Uiso 0.645(15) 1 calc R U P E 3
H36C H 0.7222 0.3459 0.4969 0.122 Uiso 0.355(15) 1 calc R U P E 4
H36D H 0.7412 0.4312 0.5213 0.122 Uiso 0.355(15) 1 calc R U P E 4
Cl1A Cl 0.5858(9) 0.4143(11) 0.4839(7) 0.111(4) Uani 0.355(15) 1 d . U P E 4
Cl3 Cl 0.4932(3) 0.2443(2) 0.7421(2) 0.0648(14) Uiso 0.560(8) 1 d D . P F 5
Cl4 Cl 0.5831(4) 0.2747(3) 0.8628(3) 0.0821(17) Uiso 0.560(8) 1 d D . P F 5
C37 C 0.5778(9) 0.2129(7) 0.8017(5) 0.040(3) Uiso 0.560(8) 1 d D . P F 5
H37A H 0.5591 0.1615 0.8142 0.048 Uiso 0.560(8) 1 calc R U P F 5
H37B H 0.6430 0.2093 0.7883 0.048 Uiso 0.560(8) 1 calc R U P F 5
Cl3A Cl 0.5452(8) 0.2460(6) 0.7709(5) 0.115(3) Uiso 0.440(8) 1 d . . P F 6
Cl4A Cl 0.6079(4) 0.2765(3) 0.8951(3) 0.0555(15) Uiso 0.440(8) 1 d . . P F 6
C37A C 0.5133(15) 0.2338(12) 0.8393(9) 0.059(5) Uiso 0.440(8) 1 d . . P F 6
H37C H 0.5068 0.1789 0.8476 0.070 Uiso 0.440(8) 1 calc R U P F 6
H37D H 0.4496 0.2585 0.8418 0.070 Uiso 0.440(8) 1 calc R U P F 6

loop_
_atom_site_aniso_label
_atom_site_aniso_U_11
_atom_site_aniso_U_22
_atom_site_aniso_U_33
_atom_site_aniso_U_23
_atom_site_aniso_U_13
_atom_site_aniso_U_12
Cu1 0.0251(5) 0.0250(4) 0.0248(4) 0.0024(3) -0.0034(3) 0.0010(3)
Cu1A 0.0246(16) 0.0269(15) 0.0218(15) 0.0006(12) 0.0021(13) -0.0013(13)
Cu2 0.0349(4) 0.0313(4) 0.0435(5) 0.0185(3) 0.0048(3) 0.0069(3)
Cu3 0.0532(5) 0.0271(4) 0.0177(4) 0.0047(3) 0.0101(3) -0.0019(4)
Cu3A 0.053(2) 0.027(2) 0.017(2) 0.0047(19) 0.0088(19) -0.001(2)
O1 0.046(3) 0.046(3) 0.029(2) 0.001(2) 0.003(2) -0.001(2)
O2 0.039(2) 0.031(2) 0.024(2) -0.0042(17) -0.0040(17) 0.0037(18)
N1 0.042(3) 0.034(3) 0.050(3) 0.006(3) -0.009(3) -0.010(2)
N2 0.043(3) 0.032(2) 0.046(3) 0.001(2) -0.006(2) 0.001(2)
N3 0.026(2) 0.033(3) 0.042(3) 0.004(2) 0.003(2) 0.002(2)
N4 0.026(2) 0.032(3) 0.033(3) 0.011(2) 0.000(2) 0.001(2)
N5 0.037(3) 0.030(3) 0.022(2) 0.004(2) 0.003(2) 0.002(2)
N6 0.050(3) 0.041(3) 0.029(3) 0.003(2) 0.017(2) 0.002(3)
N7 0.048(3) 0.051(3) 0.038(3) 0.006(2) 0.016(2) -0.016(3)
N8 0.049(3) 0.040(3) 0.026(3) 0.006(2) -0.003(2) -0.018(3)
N9 0.051(3) 0.020(2) 0.021(2) 0.0017(19) -0.002(2) 0.003(2)
N10 0.040(3) 0.023(2) 0.026(2) 0.0055(19) 0.000(2) -0.005(2)
N11 0.043(3) 0.022(2) 0.026(2) 0.0031(19) 0.005(2) -0.004(2)
N12 0.042(3) 0.021(2) 0.020(2) -0.0011(18) 0.003(2) 0.001(2)
N13 0.041(3) 0.021(2) 0.021(2) 0.0014(18) -0.003(2) -0.005(2)
N14 0.038(3) 0.028(3) 0.037(3) 0.008(2) -0.001(2) -0.006(2)
N15 0.041(3) 0.035(3) 0.036(3) 0.005(2) 0.008(2) 0.001(2)
N16 0.048(3) 0.028(3) 0.028(3) 0.003(2) 0.004(2) 0.003(2)
C1 0.042(3) 0.029(3) 0.045(3) 0.001(2) -0.016(2) 0.002(2)
C2 0.067(5) 0.050(5) 0.047(4) -0.018(4) -0.003(4) -0.019(4)
C3 0.068(5) 0.054(5) 0.044(4) -0.014(4) 0.006(4) -0.011(4)
C4 0.034(3) 0.037(4) 0.056(4) 0.000(3) 0.003(3) 0.004(3)
C5 0.021(3) 0.032(3) 0.049(4) 0.016(3) -0.001(3) 0.001(2)
C6 0.036(3) 0.053(4) 0.036(3) 0.006(3) 0.002(3) 0.008(3)
C7 0.031(3) 0.042(4) 0.037(3) 0.008(3) 0.000(3) 0.005(3)
C8 0.036(3) 0.029(3) 0.026(3) 0.011(2) -0.001(2) -0.003(2)
C9 0.043(3) 0.032(3) 0.021(3) -0.001(2) 0.004(2) -0.005(3)
C10 0.037(3) 0.042(4) 0.031(3) 0.007(3) 0.007(3) 0.006(3)
C11 0.030(3) 0.051(4) 0.046(4) 0.001(3) 0.006(3) 0.006(3)
C12 0.055(4) 0.059(5) 0.039(4) 0.003(3) 0.022(3) -0.009(4)
C13 0.048(3) 0.039(3) 0.039(3) 0.012(3) 0.011(3) -0.008(3)
C14 0.037(4) 0.078(6) 0.060(5) 0.017(5) 0.012(4) -0.011(4)
C15 0.036(4) 0.060(5) 0.054(4) 0.000(4) 0.002(3) -0.017(4)
C16 0.063(5) 0.033(4) 0.041(4) 0.005(3) -0.014(3) -0.019(3)
C17 0.053(4) 0.018(3) 0.022(3) 0.008(2) -0.002(3) 0.000(3)
C18 0.059(4) 0.029(3) 0.026(3) 0.003(2) -0.005(3) -0.012(3)
C19 0.050(4) 0.028(3) 0.030(3) 0.004(2) -0.006(3) -0.013(3)
C20 0.044(4) 0.027(3) 0.033(3) 0.008(2) 0.009(3) -0.002(3)
C21 0.047(4) 0.021(3) 0.020(3) -0.001(2) 0.011(2) 0.004(2)
C22 0.049(4) 0.031(3) 0.044(4) 0.000(3) -0.002(3) -0.004(3)
C23 0.050(4) 0.027(3) 0.034(3) 0.002(3) -0.005(3) 0.000(3)
C24 0.049(4) 0.017(3) 0.023(3) -0.002(2) 0.001(2) 0.000(2)
C25 0.035(3) 0.024(3) 0.025(3) 0.004(2) -0.007(2) -0.008(2)
C26 0.043(3) 0.028(3) 0.024(3) 0.009(2) -0.005(3) -0.002(3)
C27 0.048(4) 0.032(3) 0.027(3) 0.006(3) 0.002(3) -0.004(3)
C28 0.039(4) 0.039(4) 0.044(4) 0.012(3) 0.007(3) -0.002(3)
C29 0.041(3) 0.029(3) 0.032(3) 0.008(2) 0.009(3) 0.011(3)
C30 0.059(5) 0.053(4) 0.036(4) 0.014(3) 0.009(3) 0.004(4)
C31 0.064(5) 0.039(4) 0.028(3) 0.002(3) 0.009(3) 0.001(3)
C32 0.062(4) 0.023(3) 0.026(3) 0.002(2) 0.001(3) 0.005(3)
S1 0.0358(8) 0.0355(8) 0.0358(8) -0.0063(7) 0.0064(6) 0.0010(7)
F1 0.077(4) 0.035(2) 0.120(5) 0.008(3) 0.008(3) -0.018(2)
F2 0.075(3) 0.083(4) 0.055(3) -0.001(3) -0.024(3) -0.008(3)
F3 0.042(2) 0.064(3) 0.076(3) 0.005(2) 0.024(2) -0.001(2)
O3 0.062(3) 0.050(3) 0.044(3) -0.007(2) 0.024(2) 0.013(3)
O4 0.070(4) 0.078(4) 0.029(3) -0.009(3) 0.000(2) 0.007(3)
O5 0.045(3) 0.034(3) 0.089(4) -0.003(3) 0.014(3) -0.008(2)
C33 0.047(4) 0.035(4) 0.045(4) 0.001(3) 0.001(3) -0.011(3)
S2 0.049(9) 0.036(6) 0.024(8) -0.004(5) -0.010(6) 0.006(5)
F4 0.056(10) 0.073(12) 0.085(14) -0.003(12) 0.019(11) -0.006(10)
F5 0.065(12) 0.080(11) 0.050(10) 0.015(9) 0.039(10) -0.001(11)
F6 0.072(14) 0.032(12) 0.035(11) -0.007(10) 0.019(11) -0.012(10)
O6 0.066(12) 0.024(8) 0.025(8) -0.010(7) -0.013(9) 0.011(9)
O7 0.050(9) 0.027(7) 0.021(8) 0.002(7) 0.003(8) 0.002(7)
O8 0.038(9) 0.039(8) 0.067(11) 0.018(10) -0.010(9) 0.005(7)
C34 0.051(10) 0.043(10) 0.033(9) 0.004(9) 0.014(8) -0.001(9)
S2A 0.0350(15) 0.0191(14) 0.023(3) 0.0015(13) 0.0000(14) 0.0030(10)
F4A 0.047(4) 0.094(7) 0.113(8) 0.023(6) 0.015(5) -0.016(4)
F5A 0.096(7) 0.059(4) 0.043(4) 0.014(3) 0.034(4) -0.002(5)
F6A 0.114(9) 0.030(4) 0.066(6) -0.002(4) 0.016(6) -0.018(5)
O6A 0.060(6) 0.024(3) 0.028(3) -0.006(3) -0.009(4) 0.005(4)
O7A 0.058(6) 0.029(3) 0.022(4) 0.000(3) -0.001(4) 0.009(4)
O8A 0.036(4) 0.049(4) 0.061(6) 0.020(4) 0.007(3) 0.006(3)
C34A 0.052(5) 0.041(5) 0.040(5) 0.007(4) 0.010(4) -0.001(4)
S3 0.032(2) 0.039(3) 0.025(2) -0.0002(19) 0.0076(16) -0.0064(19)
F7 0.043(3) 0.083(4) 0.115(5) 0.012(3) 0.005(3) 0.001(3)
F8 0.042(3) 0.084(4) 0.116(6) 0.013(4) 0.009(3) -0.005(3)
F9 0.19(2) 0.067(10) 0.159(17) -0.033(11) 0.007(15) 0.054(12)
O9 0.034(6) 0.062(7) 0.032(5) 0.000(5) 0.019(4) 0.002(5)
O10 0.054(6) 0.086(7) 0.040(5) 0.025(5) 0.008(5) -0.005(6)
O11 0.090(8) 0.051(7) 0.082(8) -0.021(6) 0.051(7) -0.014(6)
C35 0.061(13) 0.075(15) 0.092(17) -0.061(14) -0.027(12) 0.027(12)
S3A 0.052(3) 0.042(2) 0.034(2) -0.0105(18) 0.0134(17) -0.0165(19)
F7A 0.045(3) 0.083(4) 0.117(5) 0.014(4) 0.005(3) 0.006(3)
F8A 0.041(3) 0.084(4) 0.115(5) 0.013(4) 0.008(3) -0.002(3)
F9A 0.043(4) 0.083(4) 0.114(5) 0.010(4) 0.005(3) -0.001(3)
O9A 0.035(6) 0.067(7) 0.035(5) -0.001(5) 0.011(4) 0.007(5)
O10A 0.072(7) 0.084(8) 0.085(7) 0.041(6) -0.026(6) -0.010(6)
O11A 0.088(7) 0.081(7) 0.068(7) -0.017(6) 0.032(6) -0.029(6)
C35A 0.025(7) 0.023(7) 0.138(17) -0.026(9) 0.026(9) 0.002(5)
Cl2 0.0869(17) 0.0773(16) 0.0678(15) -0.0015(12) 0.0198(13) -0.0126(13)
Cl1 0.128(4) 0.096(5) 0.087(4) 0.018(3) 0.058(3) -0.015(4)
C36 0.129(11) 0.083(8) 0.096(9) 0.035(7) 0.026(8) -0.017(8)
Cl1A 0.114(6) 0.117(8) 0.113(7) 0.009(6) 0.061(6) -0.035(6)

_geom_special_details            
;
 All esds (except the esd in the dihedral angle between two l.s. planes)
 are estimated using the full covariance matrix.  The cell esds are taken
 into account individually in the estimation of esds in distances, angles
 and torsion angles; correlations between esds in cell parameters are only
 used when they are defined by crystal symmetry.  An approximate (isotropic)
 treatment of cell esds is used for estimating esds involving l.s. planes.
;

loop_
_geom_bond_atom_site_label_1
_geom_bond_atom_site_label_2
_geom_bond_distance
_geom_bond_site_symmetry_2
_geom_bond_publ_flag
Cu1 C25 1.929(6) . ?
Cu1 C13 1.929(7) . ?
Cu1 O1 2.292(5) . ?
Cu1A O1 1.406(6) . ?
Cu1A C25 2.023(7) . ?
Cu1A C1 2.477(8) . ?
Cu2 C5 1.926(6) . ?
Cu2 C21 1.929(6) . ?
Cu3 C9 1.916(6) . ?
Cu3 C29 1.922(6) . ?
Cu3 O2 2.396(5) . ?
Cu3A O2 1.439(14) . ?
Cu3A C9 2.115(14) . ?
Cu3A C17 2.504(15) . ?
Cu3A C29 2.504(12) . ?
O1 C1 1.214(8) . ?
O2 C17 1.237(7) . ?
N1 C1 1.376(9) . ?
N1 C2 1.384(10) . ?
N1 C16 1.437(10) . ?
N2 C1 1.345(10) . ?
N2 C3 1.387(10) . ?
N2 C4 1.453(9) . ?
N3 C5 1.343(9) . ?
N3 C6 1.393(8) . ?
N3 C4 1.463(9) . ?
N4 C5 1.363(8) . ?
N4 C7 1.389(8) . ?
N4 C8 1.452(8) . ?
N5 C9 1.377(8) . ?
N5 C10 1.384(8) . ?
N5 C8 1.446(8) . ?
N6 C9 1.352(9) . ?
N6 C11 1.379(9) . ?
N6 C12 1.468(9) . ?
N7 C13 1.348(10) . ?
N7 C14 1.400(10) . ?
N7 C12 1.471(10) . ?
N8 C15 1.381(9) . ?
N8 C13 1.388(9) . ?
N8 C16 1.456(10) . ?
N9 C17 1.369(8) . ?
N9 C18 1.393(8) . ?
N9 C32 1.450(9) . ?
N10 C17 1.354(8) . ?
N10 C19 1.401(8) . ?
N10 C20 1.450(8) . ?
N11 C21 1.365(8) . ?
N11 C22 1.380(9) . ?
N11 C20 1.454(7) . ?
N12 C21 1.349(7) . ?
N12 C23 1.386(8) . ?
N12 C24 1.459(8) . ?
N13 C25 1.357(8) . ?
N13 C26 1.400(7) . ?
N13 C24 1.455(8) . ?
N14 C25 1.352(8) . ?
N14 C27 1.387(8) . ?
N14 C28 1.450(9) . ?
N15 C29 1.354(8) . ?
N15 C30 1.396(9) . ?
N15 C28 1.462(9) . ?
N16 C29 1.364(9) . ?
N16 C31 1.395(8) . ?
N16 C32 1.462(8) . ?
C2 C3 1.353(12) . ?
C2 H2 0.9500 . ?
C3 H3 0.9500 . ?
C4 H4A 0.9900 . ?
C4 H4B 0.9900 . ?
C6 C7 1.336(10) . ?
C6 H6 0.9500 . ?
C7 H7 0.9500 . ?
C8 H8A 0.9900 . ?
C8 H8B 0.9900 . ?
C10 C11 1.345(10) . ?
C10 H10 0.9500 . ?
C11 H11 0.9500 . ?
C12 H12A 0.9900 . ?
C12 H12B 0.9900 . ?
C14 C15 1.329(12) . ?
C14 H14 0.9500 . ?
C15 H15 0.9500 . ?
C16 H16A 0.9900 . ?
C16 H16B 0.9900 . ?
C18 C19 1.343(10) . ?
C18 H18 0.9500 . ?
C19 H19 0.9500 . ?
C20 H20A 0.9900 . ?
C20 H20B 0.9900 . ?
C22 C23 1.334(9) . ?
C22 H22 0.9500 . ?
C23 H23 0.9500 . ?
C24 H24A 0.9900 . ?
C24 H24B 0.9900 . ?
C26 C27 1.333(9) . ?
C26 H26 0.9500 . ?
C27 H27 0.9500 . ?
C28 H28A 0.9900 . ?
C28 H28B 0.9900 . ?
C30 C31 1.329(11) . ?
C30 H30 0.9500 . ?
C31 H31 0.9500 . ?
C32 H32A 0.9900 . ?
C32 H32B 0.9900 . ?
S1 O5 1.430(5) . ?
S1 O3 1.436(5) . ?
S1 O4 1.441(5) . ?
S1 C33 1.818(7) . ?
F1 C33 1.307(8) . ?
F2 C33 1.330(9) . ?
F3 C33 1.333(9) . ?
S2 O8 1.435(16) . ?
S2 O6 1.440(16) . ?
S2 O7 1.455(16) . ?
S2 C34 1.803(17) . ?
F4 C34 1.309(19) . ?
F5 C34 1.354(18) . ?
F6 C34 1.342(18) . ?
S2A O8A 1.440(7) . ?
S2A O6A 1.442(7) . ?
S2A O7A 1.449(8) . ?
S2A C34A 1.801(10) . ?
F4A C34A 1.307(11) . ?
F5A C34A 1.353(10) . ?
F6A C34A 1.347(12) . ?
S3 O9 1.415(11) . ?
S3 O10 1.418(11) . ?
S3 O11 1.455(13) . ?
S3 C35 1.788(15) . ?
F7 C35 1.35(2) . ?
F8 C35 1.274(19) . ?
F9 C35 1.372(19) . ?
S3A O10A 1.366(12) . ?
S3A O9A 1.409(11) . ?
S3A O11A 1.460(13) . ?
S3A C35A 1.819(13) . ?
F7A C35A 1.340(17) . ?
F8A C35A 1.290(16) . ?
F9A C35A 1.360(18) . ?
Cl2 C36 1.777(11) . ?
Cl1 C36 1.782(11) . ?
C36 Cl1A 1.679(18) . ?
C36 H36A 0.9900 . ?
C36 H36B 0.9900 . ?
C36 H36C 0.9900 . ?
C36 H36D 0.9900 . ?
Cl3 C37 1.751(11) . ?
Cl4 C37 1.745(11) . ?
C37 H37A 0.9900 . ?
C37 H37B 0.9900 . ?
Cl3A C37A 1.67(2) . ?
Cl4A C37A 1.85(2) . ?
C37A H37C 0.9900 . ?
C37A H37D 0.9900 . ?

loop_
_geom_angle_atom_site_label_1
_geom_angle_atom_site_label_2
_geom_angle_atom_site_label_3
_geom_angle
_geom_angle_site_symmetry_1
_geom_angle_site_symmetry_3
_geom_angle_publ_flag
C25 Cu1 C13 150.1(3) . . ?
C25 Cu1 O1 101.7(2) . . ?
C13 Cu1 O1 97.0(2) . . ?
O1 Cu1A C25 145.7(4) . . ?
O1 Cu1A C1 17.6(3) . . ?
C25 Cu1A C1 157.2(3) . . ?
C5 Cu2 C21 157.1(3) . . ?
C9 Cu3 C29 153.0(3) . . ?
C9 Cu3 O2 104.2(2) . . ?
C29 Cu3 O2 93.4(2) . . ?
O2 Cu3A C9 147.2(7) . . ?
O2 Cu3A C17 19.1(3) . . ?
C9 Cu3A C17 159.9(6) . . ?
O2 Cu3A C29 103.1(6) . . ?
C9 Cu3A C29 107.5(6) . . ?
C17 Cu3A C29 84.5(4) . . ?
C1 O1 Cu1A 141.9(6) . . ?
C1 O1 Cu1 126.6(5) . . ?
C17 O2 Cu3A 138.5(6) . . ?
C17 O2 Cu3 126.0(4) . . ?
C1 N1 C2 107.7(6) . . ?
C1 N1 C16 124.6(6) . . ?
C2 N1 C16 127.3(6) . . ?
C1 N2 C3 109.5(6) . . ?
C1 N2 C4 122.2(6) . . ?
C3 N2 C4 127.9(7) . . ?
C5 N3 C6 112.2(6) . . ?
C5 N3 C4 123.4(6) . . ?
C6 N3 C4 124.2(6) . . ?
C5 N4 C7 110.1(6) . . ?
C5 N4 C8 124.5(5) . . ?
C7 N4 C8 124.7(5) . . ?
C9 N5 C10 112.0(5) . . ?
C9 N5 C8 123.2(5) . . ?
C10 N5 C8 124.2(5) . . ?
C9 N6 C11 112.8(5) . . ?
C9 N6 C12 122.4(6) . . ?
C11 N6 C12 123.8(6) . . ?
C13 N7 C14 113.3(7) . . ?
C13 N7 C12 121.9(6) . . ?
C14 N7 C12 124.5(7) . . ?
C15 N8 C13 113.5(7) . . ?
C15 N8 C16 125.1(6) . . ?
C13 N8 C16 121.2(6) . . ?
C17 N9 C18 108.3(6) . . ?
C17 N9 C32 123.1(5) . . ?
C18 N9 C32 128.1(5) . . ?
C17 N10 C19 109.7(5) . . ?
C17 N10 C20 123.3(5) . . ?
C19 N10 C20 126.6(6) . . ?
C21 N11 C22 111.6(5) . . ?
C21 N11 C20 123.1(5) . . ?
C22 N11 C20 125.0(5) . . ?
C21 N12 C23 111.4(5) . . ?
C21 N12 C24 124.1(5) . . ?
C23 N12 C24 124.3(5) . . ?
C25 N13 C26 111.9(5) . . ?
C25 N13 C24 124.2(5) . . ?
C26 N13 C24 123.1(5) . . ?
C25 N14 C27 112.0(5) . . ?
C25 N14 C28 123.1(5) . . ?
C27 N14 C28 123.9(6) . . ?
C29 N15 C30 112.1(6) . . ?
C29 N15 C28 122.3(6) . . ?
C30 N15 C28 125.4(6) . . ?
C29 N16 C31 111.6(5) . . ?
C29 N16 C32 123.2(5) . . ?
C31 N16 C32 125.1(6) . . ?
O1 C1 N2 127.3(7) . . ?
O1 C1 N1 125.1(7) . . ?
N2 C1 N1 107.5(6) . . ?
O1 C1 Cu1A 20.5(3) . . ?
N2 C1 Cu1A 142.6(5) . . ?
N1 C1 Cu1A 108.0(5) . . ?
C3 C2 N1 108.5(7) . . ?
C3 C2 H2 125.8 . . ?
N1 C2 H2 125.8 . . ?
C2 C3 N2 106.9(7) . . ?
C2 C3 H3 126.5 . . ?
N2 C3 H3 126.5 . . ?
N2 C4 N3 109.8(5) . . ?
N2 C4 H4A 109.7 . . ?
N3 C4 H4A 109.7 . . ?
N2 C4 H4B 109.7 . . ?
N3 C4 H4B 109.7 . . ?
H4A C4 H4B 108.2 . . ?
N3 C5 N4 104.2(5) . . ?
N3 C5 Cu2 124.3(5) . . ?
N4 C5 Cu2 130.6(5) . . ?
C7 C6 N3 105.4(6) . . ?
C7 C6 H6 127.3 . . ?
N3 C6 H6 127.3 . . ?
C6 C7 N4 108.0(6) . . ?
C6 C7 H7 126.0 . . ?
N4 C7 H7 126.0 . . ?
N5 C8 N4 109.6(5) . . ?
N5 C8 H8A 109.8 . . ?
N4 C8 H8A 109.8 . . ?
N5 C8 H8B 109.8 . . ?
N4 C8 H8B 109.8 . . ?
H8A C8 H8B 108.2 . . ?
N6 C9 N5 102.3(5) . . ?
N6 C9 Cu3 124.7(4) . . ?
N5 C9 Cu3 131.1(5) . . ?
N6 C9 Cu3A 154.2(6) . . ?
N5 C9 Cu3A 101.9(5) . . ?
C11 C10 N5 106.2(6) . . ?
C11 C10 H10 126.9 . . ?
N5 C10 H10 126.9 . . ?
C10 C11 N6 106.7(6) . . ?
C10 C11 H11 126.6 . . ?
N6 C11 H11 126.6 . . ?
N6 C12 N7 110.6(5) . . ?
N6 C12 H12A 109.5 . . ?
N7 C12 H12A 109.5 . . ?
N6 C12 H12B 109.5 . . ?
N7 C12 H12B 109.5 . . ?
H12A C12 H12B 108.1 . . ?
N7 C13 N8 100.7(6) . . ?
N7 C13 Cu1 134.7(6) . . ?
N8 C13 Cu1 124.6(5) . . ?
C15 C14 N7 106.7(7) . . ?
C15 C14 H14 126.6 . . ?
N7 C14 H14 126.6 . . ?
C14 C15 N8 105.7(7) . . ?
C14 C15 H15 127.1 . . ?
N8 C15 H15 127.1 . . ?
N1 C16 N8 112.0(6) . . ?
N1 C16 H16A 109.2 . . ?
N8 C16 H16A 109.2 . . ?
N1 C16 H16B 109.2 . . ?
N8 C16 H16B 109.2 . . ?
H16A C16 H16B 107.9 . . ?
O2 C17 N10 126.8(6) . . ?
O2 C17 N9 126.3(6) . . ?
N10 C17 N9 106.9(5) . . ?
O2 C17 Cu3A 22.4(4) . . ?
N10 C17 Cu3A 144.4(5) . . ?
N9 C17 Cu3A 106.9(5) . . ?
C19 C18 N9 108.7(6) . . ?
C19 C18 H18 125.7 . . ?
N9 C18 H18 125.7 . . ?
C18 C19 N10 106.5(6) . . ?
C18 C19 H19 126.8 . . ?
N10 C19 H19 126.8 . . ?
N10 C20 N11 111.5(5) . . ?
N10 C20 H20A 109.3 . . ?
N11 C20 H20A 109.3 . . ?
N10 C20 H20B 109.3 . . ?
N11 C20 H20B 109.3 . . ?
H20A C20 H20B 108.0 . . ?
N12 C21 N11 103.4(5) . . ?
N12 C21 Cu2 131.0(5) . . ?
N11 C21 Cu2 125.1(4) . . ?
C23 C22 N11 106.4(6) . . ?
C23 C22 H22 126.8 . . ?
N11 C22 H22 126.8 . . ?
C22 C23 N12 107.1(6) . . ?
C22 C23 H23 126.5 . . ?
N12 C23 H23 126.5 . . ?
N13 C24 N12 109.4(4) . . ?
N13 C24 H24A 109.8 . . ?
N12 C24 H24A 109.8 . . ?
N13 C24 H24B 109.8 . . ?
N12 C24 H24B 109.8 . . ?
H24A C24 H24B 108.2 . . ?
N14 C25 N13 103.2(5) . . ?
N14 C25 Cu1 121.9(5) . . ?
N13 C25 Cu1 132.2(5) . . ?
N14 C25 Cu1A 151.3(5) . . ?
N13 C25 Cu1A 103.6(4) . . ?
C27 C26 N13 105.9(5) . . ?
C27 C26 H26 127.0 . . ?
N13 C26 H26 127.0 . . ?
C26 C27 N14 107.0(6) . . ?
C26 C27 H27 126.5 . . ?
N14 C27 H27 126.5 . . ?
N14 C28 N15 111.3(5) . . ?
N14 C28 H28A 109.4 . . ?
N15 C28 H28A 109.4 . . ?
N14 C28 H28B 109.4 . . ?
N15 C28 H28B 109.4 . . ?
H28A C28 H28B 108.0 . . ?
N15 C29 N16 103.0(5) . . ?
N15 C29 Cu3 131.9(5) . . ?
N16 C29 Cu3 125.0(5) . . ?
N15 C29 Cu3A 147.8(5) . . ?
N16 C29 Cu3A 106.6(5) . . ?
C31 C30 N15 106.4(6) . . ?
C31 C30 H30 126.8 . . ?
N15 C30 H30 126.8 . . ?
C30 C31 N16 106.8(6) . . ?
C30 C31 H31 126.6 . . ?
N16 C31 H31 126.6 . . ?
N9 C32 N16 110.9(5) . . ?
N9 C32 H32A 109.5 . . ?
N16 C32 H32A 109.5 . . ?
N9 C32 H32B 109.5 . . ?
N16 C32 H32B 109.5 . . ?
H32A C32 H32B 108.0 . . ?
O5 S1 O3 116.9(3) . . ?
O5 S1 O4 113.1(4) . . ?
O3 S1 O4 113.8(3) . . ?
O5 S1 C33 103.4(3) . . ?
O3 S1 C33 103.7(3) . . ?
O4 S1 C33 103.8(4) . . ?
F1 C33 F2 107.8(6) . . ?
F1 C33 F3 108.3(6) . . ?
F2 C33 F3 106.8(6) . . ?
F1 C33 S1 112.7(6) . . ?
F2 C33 S1 109.9(5) . . ?
F3 C33 S1 111.1(5) . . ?
O8 S2 O6 114.3(18) . . ?
O8 S2 O7 115.0(19) . . ?
O6 S2 O7 115.6(19) . . ?
O8 S2 C34 105.4(15) . . ?
O6 S2 C34 101.4(15) . . ?
O7 S2 C34 102.6(16) . . ?
F4 C34 F6 112(2) . . ?
F4 C34 F5 106(2) . . ?
F6 C34 F5 107(2) . . ?
F4 C34 S2 109.3(18) . . ?
F6 C34 S2 111(2) . . ?
F5 C34 S2 111.2(18) . . ?
O8A S2A O6A 114.1(6) . . ?
O8A S2A O7A 116.0(6) . . ?
O6A S2A O7A 113.7(6) . . ?
O8A S2A C34A 105.0(5) . . ?
O6A S2A C34A 103.2(6) . . ?
O7A S2A C34A 102.8(6) . . ?
F4A C34A F6A 108.6(11) . . ?
F4A C34A F5A 108.2(9) . . ?
F6A C34A F5A 105.9(9) . . ?
F4A C34A S2A 111.4(7) . . ?
F6A C34A S2A 111.4(9) . . ?
F5A C34A S2A 111.1(8) . . ?
O9 S3 O10 117.2(10) . . ?
O9 S3 O11 112.6(10) . . ?
O10 S3 O11 110.1(10) . . ?
O9 S3 C35 110.1(10) . . ?
O10 S3 C35 103.1(9) . . ?
O11 S3 C35 102.3(8) . . ?
F8 C35 F7 112.7(14) . . ?
F8 C35 F9 102.1(18) . . ?
F7 C35 F9 107.5(15) . . ?
F8 C35 S3 114.7(12) . . ?
F7 C35 S3 114.3(14) . . ?
F9 C35 S3 103.9(13) . . ?
O10A S3A O9A 117.4(10) . . ?
O10A S3A O11A 115.2(9) . . ?
O9A S3A O11A 111.5(9) . . ?
O10A S3A C35A 105.3(8) . . ?
O9A S3A C35A 103.9(9) . . ?
O11A S3A C35A 101.2(8) . . ?
F8A C35A F7A 109.5(11) . . ?
F8A C35A F9A 107.5(12) . . ?
F7A C35A F9A 101.3(13) . . ?
F8A C35A S3A 116.3(12) . . ?
F7A C35A S3A 115.9(10) . . ?
F9A C35A S3A 104.7(9) . . ?
Cl1A C36 Cl2 107.2(8) . . ?
Cl2 C36 Cl1 111.1(6) . . ?
Cl2 C36 H36A 109.4 . . ?
Cl1 C36 H36A 109.4 . . ?
Cl2 C36 H36B 109.4 . . ?
Cl1 C36 H36B 109.4 . . ?
H36A C36 H36B 108.0 . . ?
Cl1A C36 H36C 110.3 . . ?
Cl2 C36 H36C 110.3 . . ?
Cl1A C36 H36D 110.3 . . ?
Cl2 C36 H36D 110.3 . . ?
H36C C36 H36D 108.5 . . ?
Cl4 C37 Cl3 111.3(7) . . ?
Cl4 C37 H37A 109.4 . . ?
Cl3 C37 H37A 109.4 . . ?
Cl4 C37 H37B 109.4 . . ?
Cl3 C37 H37B 109.4 . . ?
H37A C37 H37B 108.0 . . ?
Cl3A C37A Cl4A 109.0(12) . . ?
Cl3A C37A H37C 109.9 . . ?
Cl4A C37A H37C 109.9 . . ?
Cl3A C37A H37D 109.9 . . ?
Cl4A C37A H37D 109.9 . . ?
H37C C37A H37D 108.3 . . ?


_shelx_res_file                  
;

    mo_AnnMa42_0m-auto.res created by SHELXL-2014/7


TITL mo_AnnMa42_0m_a.res in P2(1)/n
CELL 0.71073 13.8276 17.5758 22.4885 90.000 97.359 90.000
ZERR 4.00 0.0018 0.0021 0.0028 0.000 0.004 0.000
LATT 1
SYMM -x+1/2, y+1/2, -z+1/2
SFAC C H N O F S Cu Cl
UNIT 148 144 64 44 36 12 12 16
LIST 4 ! automatically inserted. Change 6 to 4 for CHECKCIF!!
ACTA
TEMP -173.260
SIZE 0.164 0.306 0.487
L.S. 8
FMAP 2
PLAN 20
BOND $H
SIMU .002 Cu3 Cu3A
SIMU .002 Cu1 Cu1A
SIMU .005 Cl1 Cl1A
DFIX 1.77 C37 Cl3 C37 Cl4 C36 Cl1  C36 Cl1
WGHT    0.057100   47.312595
FVAR       0.06320   0.82543   0.64463   0.55968   0.45733   0.23102   0.93695
PART 1
CU1   7    0.387075    0.310467    0.557113    21.00000    0.02505    0.02500 =
         0.02483    0.00243   -0.00344    0.00096
PART 2
CU1A  7    0.330275    0.331470    0.576262   -21.00000    0.02465    0.02690 =
         0.02183    0.00064    0.00215   -0.00127
PART 0
FREE Cu1A Cu2
FREE Cu3A Cu2
CU2   7    0.192073    0.232733    0.604789    11.00000    0.03491    0.03125 =
         0.04348    0.01848    0.00483    0.00694

PART 11 71.0
CU3   7    0.356647    0.152823    0.527843    71.00000    0.05321    0.02712 =
         0.01773    0.00472    0.01007   -0.00185
PART 12 -71.0
CU3A  7    0.297181    0.130671    0.547096   -71.00000    0.05290    0.02650 =
         0.01654    0.00474    0.00876   -0.00093
PART 0
O1    4    0.304182    0.356996    0.631289    11.00000    0.04635    0.04578 =
         0.02852    0.00050    0.00295   -0.00058
O2    4    0.195894    0.109352    0.539448    11.00000    0.03863    0.03072 =
         0.02450   -0.00415   -0.00401    0.00374
N1    3    0.424931    0.415674    0.695002    11.00000    0.04233    0.03423 =
         0.05009    0.00568   -0.00850   -0.00954
N2    3    0.302508    0.363260    0.733052    11.00000    0.04319    0.03242 =
         0.04640    0.00063   -0.00562    0.00101
N3    3    0.242209    0.236197    0.734150    11.00000    0.02583    0.03313 =
         0.04197    0.00374    0.00260    0.00219
N4    3    0.282323    0.128031    0.701585    11.00000    0.02555    0.03185 =
         0.03339    0.01101    0.00002    0.00065
N5    3    0.411043    0.084834    0.650222    11.00000    0.03689    0.03019 =
         0.02204    0.00437    0.00301    0.00242
N6    3    0.530626    0.135200    0.614109    11.00000    0.05020    0.04077 =
         0.02909    0.00296    0.01689    0.00198
N7    3    0.591829    0.263374    0.608442    11.00000    0.04795    0.05091 =
         0.03786    0.00572    0.01643   -0.01566
N8    3    0.551501    0.369839    0.640589    11.00000    0.04908    0.03988 =
         0.02616    0.00591   -0.00280   -0.01797
N9    3    0.147038    0.047375    0.449200    11.00000    0.05148    0.02003 =
         0.02104    0.00168   -0.00167    0.00292
N10   3    0.035615    0.103339    0.494532    11.00000    0.04008    0.02251 =
         0.02586    0.00554   -0.00003   -0.00457
N11   3    0.008961    0.232594    0.522870    11.00000    0.04268    0.02247 =
         0.02617    0.00311    0.00474   -0.00410
N12   3    0.080961    0.339061    0.517240    11.00000    0.04154    0.02067 =
         0.02036   -0.00113    0.00302    0.00123
N13   3    0.221472    0.383202    0.476861    11.00000    0.04111    0.02052 =
         0.02102    0.00139   -0.00315   -0.00484
N14   3    0.327930    0.330470    0.430492    11.00000    0.03766    0.02805 =
         0.03659    0.00845   -0.00066   -0.00598
N15   3    0.355069    0.201982    0.399937    11.00000    0.04101    0.03533 =
         0.03628    0.00461    0.00768    0.00090
N16   3    0.287155    0.094502    0.408125    11.00000    0.04758    0.02844 =
         0.02767    0.00299    0.00375    0.00315
C1    1    0.339200    0.375915    0.681360    11.00000    0.04212    0.02874 =
         0.04473    0.00079   -0.01621    0.00192
SIMU .003 C1 N2
C2    1    0.440344    0.425358    0.756569    11.00000    0.06662    0.05007 =
         0.04722   -0.01815   -0.00339   -0.01925
AFIX  43
H2    2    0.494516    0.450444    0.778409    11.00000   -1.20000
AFIX   0
C3    1    0.365224    0.393063    0.780394    11.00000    0.06780    0.05423 =
         0.04397   -0.01355    0.00600   -0.01081
AFIX  43
H3    2    0.357010    0.391167    0.821667    11.00000   -1.20000
AFIX   0
C4    1    0.216322    0.316794    0.735885    11.00000    0.03374    0.03674 =
         0.05593    0.00050    0.00342    0.00442
AFIX  23
H4A   2    0.166469    0.328994    0.701580    11.00000   -1.20000
H4B   2    0.188443    0.327922    0.773354    11.00000   -1.20000
AFIX   0
C5    1    0.246912    0.197655    0.683033    11.00000    0.02118    0.03173 =
         0.04879    0.01622   -0.00143    0.00141
C6    1    0.272973    0.192517    0.784730    11.00000    0.03580    0.05287 =
         0.03584    0.00576    0.00185    0.00781
AFIX  43
H6    2    0.275371    0.207394    0.825505    11.00000   -1.20000
AFIX   0
C7    1    0.298393    0.125276    0.763773    11.00000    0.03063    0.04187 =
         0.03737    0.00801    0.00012    0.00478
AFIX  43
H7    2    0.323124    0.082996    0.787290    11.00000   -1.20000
AFIX   0
C8    1    0.312565    0.069685    0.662110    11.00000    0.03583    0.02874 =
         0.02602    0.01124   -0.00093   -0.00270
AFIX  23
H8A   2    0.309566    0.019109    0.681166    11.00000   -1.20000
H8B   2    0.267969    0.069296    0.623981    11.00000   -1.20000
AFIX   0
C9    1    0.432582    0.128404    0.602731    11.00000    0.04275    0.03156 =
         0.02064   -0.00139    0.00358   -0.00458
C10   1    0.493651    0.066614    0.689065    11.00000    0.03747    0.04209 =
         0.03061    0.00683    0.00651    0.00600
AFIX  43
H10   2    0.496575    0.037159    0.724671    11.00000   -1.20000
AFIX   0
C11   1    0.568978    0.099011    0.666249    11.00000    0.02978    0.05126 =
         0.04605    0.00127    0.00594    0.00564
AFIX  43
H11   2    0.635673    0.097292    0.682840    11.00000   -1.20000
AFIX   0
C12   1    0.586185    0.187510    0.580546    11.00000    0.05510    0.05949 =
         0.03893    0.00314    0.02249   -0.00873
AFIX  23
H12A  2    0.554259    0.191487    0.538670    11.00000   -1.20000
H12B  2    0.652829    0.167293    0.579736    11.00000   -1.20000
AFIX   0
C13   1    0.515243    0.311462    0.602532    11.00000    0.04763    0.03933 =
         0.03864    0.01218    0.01091   -0.00822
SIMU .005 C13 N7
C14   1    0.671313    0.290025    0.647732    11.00000    0.03667    0.07822 =
         0.06015    0.01725    0.01225   -0.01108
AFIX  43
H14   2    0.732050    0.264999    0.658008    11.00000   -1.20000
AFIX   0
C15   1    0.645350    0.357142    0.667882    11.00000    0.03623    0.06005 =
         0.05356   -0.00042    0.00208   -0.01742
AFIX  43
H15   2    0.683470    0.389635    0.695365    11.00000   -1.20000
AFIX   0
C16   1    0.490678    0.434278    0.652573    11.00000    0.06250    0.03325 =
         0.04083    0.00504   -0.01447   -0.01903
AFIX  23
H16A  2    0.532937    0.477065    0.668378    11.00000   -1.20000
H16B  2    0.452564    0.451111    0.614576    11.00000   -1.20000
AFIX   0
C17   1    0.132502    0.089332    0.498556    11.00000    0.05348    0.01804 =
         0.02228    0.00791   -0.00171    0.00006
C18   1    0.057123    0.036742    0.414484    11.00000    0.05912    0.02851 =
         0.02558    0.00293   -0.00473   -0.01153
AFIX  43
H18   2    0.046565    0.010125    0.377454    11.00000   -1.20000
AFIX   0
C19   1   -0.012147    0.070384    0.442081    11.00000    0.04990    0.02797 =
         0.02963    0.00429   -0.00603   -0.01339
AFIX  43
H19   2   -0.080133    0.071594    0.428675    11.00000   -1.20000
AFIX   0
C20   1   -0.007401    0.152855    0.535567    11.00000    0.04412    0.02657 =
         0.03281    0.00840    0.00944   -0.00190
AFIX  23
H20A  2    0.021264    0.141247    0.577197    11.00000   -1.20000
H20B  2   -0.078390    0.143041    0.532243    11.00000   -1.20000
AFIX   0
C21   1    0.092943    0.270189    0.543642    11.00000    0.04725    0.02143 =
         0.01990   -0.00058    0.01133    0.00440
C22   1   -0.052568    0.277274    0.484321    11.00000    0.04852    0.03121 =
         0.04367    0.00044   -0.00154   -0.00434
AFIX  43
H22   2   -0.114373    0.263126    0.463904    11.00000   -1.20000
AFIX   0
C23   1   -0.008112    0.344267    0.481388    11.00000    0.05044    0.02733 =
         0.03365    0.00232   -0.00550    0.00002
AFIX  43
H23   2   -0.032840    0.387419    0.458954    11.00000   -1.20000
AFIX   0
C24   1    0.156115    0.397756    0.521379    11.00000    0.04861    0.01741 =
         0.02302   -0.00245    0.00141    0.00014
AFIX  23
H24A  2    0.125454    0.448403    0.514314    11.00000   -1.20000
H24B  2    0.193391    0.397548    0.562014    11.00000   -1.20000
AFIX   0
C25   1    0.300702    0.337132    0.485907    11.00000    0.03513    0.02353 =
         0.02549    0.00387   -0.00713   -0.00841
C26   1    0.200364    0.404973    0.416717    11.00000    0.04253    0.02833 =
         0.02430    0.00935   -0.00486   -0.00170
AFIX  43
H26   2    0.148930    0.437234    0.399818    11.00000   -1.20000
AFIX   0
C27   1    0.267222    0.371161    0.388010    11.00000    0.04795    0.03170 =
         0.02726    0.00560    0.00185   -0.00361
AFIX  43
H27   2    0.272312    0.374338    0.346355    11.00000   -1.20000
AFIX   0
C28   1    0.399772    0.275807    0.415873    11.00000    0.03897    0.03924 =
         0.04421    0.01152    0.00718   -0.00230
AFIX  23
H28A  2    0.450662    0.269604    0.450726    11.00000   -1.20000
H28B  2    0.431530    0.295202    0.381862    11.00000   -1.20000
AFIX   0
C29   1    0.331795    0.152141    0.441790    11.00000    0.04135    0.02924 =
         0.03152    0.00831    0.00850    0.01069
C30   1    0.324984    0.176558    0.341689    11.00000    0.05860    0.05264 =
         0.03619    0.01368    0.00944    0.00351
AFIX  43
H30   2    0.332813    0.202321    0.305477    11.00000   -1.20000
AFIX   0
C31   1    0.283223    0.109187    0.346903    11.00000    0.06365    0.03944 =
         0.02843    0.00209    0.00872    0.00141
AFIX  43
H31   2    0.255938    0.077183    0.315055    11.00000   -1.20000
AFIX   0
C32   1    0.243092    0.028788    0.434080    11.00000    0.06153    0.02294 =
         0.02636    0.00176    0.00073    0.00511
AFIX  23
H32A  2    0.237843   -0.013807    0.405039    11.00000   -1.20000
H32B  2    0.285371    0.012135    0.470635    11.00000   -1.20000
AFIX   0
S1    6    0.860083    0.111771    0.715468    11.00000    0.03576    0.03550 =
         0.03581   -0.00629    0.00639    0.00095
F1    5    0.999721    0.213275    0.726679    11.00000    0.07720    0.03459 =
         0.12020    0.00840    0.00824   -0.01803
F2    5    1.018725    0.122653    0.790078    11.00000    0.07454    0.08258 =
         0.05460   -0.00098   -0.02390   -0.00756
F3    5    1.043635    0.103234    0.699404    11.00000    0.04216    0.06378 =
         0.07601    0.00472    0.02442   -0.00074
O3    4    0.809033    0.161191    0.751657    11.00000    0.06190    0.04988 =
         0.04416   -0.00660    0.02426    0.01258
O4    4    0.839047    0.126051    0.652010    11.00000    0.07023    0.07802 =
         0.02877   -0.00939   -0.00044    0.00666
O5    4    0.861575    0.032543    0.730114    11.00000    0.04471    0.03383 =
         0.08889   -0.00314    0.01355   -0.00750
C33   1    0.986890    0.140251    0.733425    11.00000    0.04708    0.03474 =
         0.04504    0.00085    0.00135   -0.01058

PART 9 61.0
S2    6    1.008572    0.474265    0.654585    61.00000    0.04925    0.03605 =
         0.02358   -0.00402   -0.01003    0.00602
F4    5    0.852238    0.398899    0.623679    61.00000    0.05615    0.07321 =
         0.08505   -0.00311    0.01894   -0.00570
F5    5    0.912933    0.378011    0.714105    61.00000    0.06537    0.07981 =
         0.05030    0.01547    0.03863   -0.00119
F6    5    0.982810    0.327580    0.642856    61.00000    0.07172    0.03154 =
         0.03511   -0.00663    0.01912   -0.01188
O6    4    0.951131    0.529845    0.681452    61.00000    0.06591    0.02392 =
         0.02490   -0.01045   -0.01330    0.01098
O7    4    1.011955    0.483069    0.590539    61.00000    0.05028    0.02668 =
         0.02063    0.00221    0.00270    0.00197
O8    4    1.100419    0.457037    0.689319    61.00000    0.03782    0.03942 =
         0.06693    0.01756   -0.00978    0.00453
C34   1    0.935356    0.389842    0.657950    61.00000    0.05054    0.04345 =
         0.03271    0.00407    0.01352   -0.00124
PART 10 -61.0
SAME S2 > C34
S2A   6    1.020454    0.475648    0.640959   -61.00000    0.03504    0.01909 =
         0.02314    0.00146    0.00000    0.00298
F4A   5    0.852537    0.416429    0.651341   -61.00000    0.04665    0.09400 =
         0.11306    0.02302    0.01479   -0.01570
F5A   5    0.964255    0.387526    0.723634   -61.00000    0.09556    0.05921 =
         0.04313    0.01388    0.03394   -0.00218
F6A   5    0.962814    0.333967    0.637308   -61.00000    0.11409    0.02956 =
         0.06589   -0.00154    0.01592   -0.01760
O6A   4    0.990802    0.540839    0.673107   -61.00000    0.06040    0.02449 =
         0.02795   -0.00593   -0.00939    0.00550
O7A   4    0.991147    0.479422    0.576831   -61.00000    0.05769    0.02915 =
         0.02210    0.00032   -0.00092    0.00928
O8A   4    1.119127    0.451312    0.659677   -61.00000    0.03554    0.04937 =
         0.06068    0.01976    0.00699    0.00570
C34A  1    0.945196    0.400279    0.663938   -61.00000    0.05202    0.04148 =
         0.04015    0.00654    0.01038   -0.00105
PART 0
SIMU .005 O6 > O8 O6A > O8A
SIMU .01 F4 > F6 F4A > F6A
SIMU .01 C34 C34A
ISOR .007 O7
PART 7 51.0
S3    6    0.704002    0.174347    0.441821    51.00000    0.03248    0.03946 =
         0.02528   -0.00016    0.00760   -0.00638
F7    5    0.573695    0.108447    0.361412    51.00000    0.04301    0.08345 =
         0.11521    0.01181    0.00484    0.00081
F8    5    0.560867    0.083237    0.455370    51.00000    0.04161    0.08370 =
         0.11568    0.01254    0.00859   -0.00540
F9    5    0.676311    0.036118    0.418874    51.00000    0.18643    0.06675 =
         0.15874   -0.03305    0.00654    0.05413
O9    4    0.761771    0.191279    0.395919    51.00000    0.03437    0.06156 =
         0.03181   -0.00011    0.01935    0.00173
O10   4    0.752882    0.146142    0.496669    51.00000    0.05399    0.08633 =
         0.04017    0.02528    0.00778   -0.00470
O11   4    0.639833    0.236811    0.453207    51.00000    0.08972    0.05065 =
         0.08198   -0.02092    0.05077   -0.01410
C35   1    0.619332    0.100153    0.417963    51.00000    0.06116    0.07462 =
         0.09232   -0.06055   -0.02662    0.02653
SIMU .005 O9 > O11 O9A > O11A
ISOR .005 O9 O9A
SIMU .001 F7 > F9 F7A > F9A
PART 8 -51.0
SAME S3 > C35
S3A   6    0.725916    0.144153    0.430112   -51.00000    0.05202    0.04165 =
         0.03408   -0.01046    0.01343   -0.01654
F7A   5    0.567449    0.209117    0.368881   -51.00000    0.04476    0.08283 =
         0.11667    0.01355    0.00453    0.00587
F8A   5    0.536942    0.112219    0.421659   -51.00000    0.04127    0.08413 =
         0.11536    0.01259    0.00775   -0.00215
F9A   5    0.605763    0.100578    0.342270   -51.00000    0.04257    0.08270 =
         0.11373    0.00964    0.00530   -0.00149
O9A   4    0.779818    0.176939    0.387563   -51.00000    0.03532    0.06663 =
         0.03543   -0.00093    0.01079    0.00660
O10A  4    0.746386    0.070449    0.446409   -51.00000    0.07200    0.08434 =
         0.08540    0.04069   -0.02552   -0.01035
O11A  4    0.716786    0.196310    0.479628   -51.00000    0.08800    0.08135 =
         0.06770   -0.01680    0.03230   -0.02915
C35A  1    0.601399    0.142845    0.392494   -51.00000    0.02515    0.02320 =
         0.13822   -0.02567    0.02571    0.00180
PART 0
CL2   8    0.742850    0.427209    0.418556    11.00000    0.08690    0.07730 =
         0.06778   -0.00148    0.01983   -0.01256
PART 3
CL1   8    0.606142    0.455868    0.505724    31.00000    0.12766    0.09618 =
         0.08719    0.01826    0.05843   -0.01504
PART 0
C36   1    0.706592    0.400117    0.488551    11.00000    0.12905    0.08327 =
         0.09574    0.03523    0.02614   -0.01682
PART 3 31.0
AFIX  23
H36A  2    0.762153    0.406669    0.520564    31.00000   -1.20000
H36B  2    0.688039    0.345681    0.487156    31.00000   -1.20000
AFIX  23
PART 4
H36C  2    0.722221    0.345884    0.496899   -31.00000   -1.20000
H36D  2    0.741203    0.431234    0.521295   -31.00000   -1.20000
AFIX   0
CL1A  8    0.585769    0.414342    0.483893   -31.00000    0.11406    0.11745 =
         0.11255    0.00887    0.06114   -0.03517
PART 5
CL3   8    0.493185    0.244318    0.742136    41.00000    0.06478
CL4   8    0.583137    0.274708    0.862829    41.00000    0.08214
C37   1    0.577756    0.212919    0.801745    41.00000    0.03980
AFIX  23
H37A  2    0.559109    0.161504    0.814203    41.00000   -1.20000
H37B  2    0.643027    0.209326    0.788289    41.00000   -1.20000
AFIX   0
PART 6
CL3A  8    0.545204    0.245964    0.770912   -41.00000    0.11472
CL4A  8    0.607870    0.276522    0.895123   -41.00000    0.05546
C37A  1    0.513256    0.233842    0.839301   -41.00000    0.05875
AFIX  23
H37C  2    0.506795    0.178890    0.847624   -41.00000   -1.20000
H37D  2    0.449553    0.258514    0.841839   -41.00000   -1.20000
PART 0
AFIX   0
HKLF 4 1 1 0 0 0 1 0 0 0 1

REM  mo_AnnMa42_0m_a.res in P2(1)/n
REM R1 =  0.0839 for    9637 Fo > 4sig(Fo)  and  0.0929 for all   11053 data
REM    922 parameters refined using    192 restraints

END

WGHT      0.0571     47.3272

REM Highest difference peak  2.354,  deepest hole -1.789,  1-sigma level  0.128
Q1    1   0.4075  0.1640  0.5520  11.00000  0.05    2.35
Q2    1   0.4839  0.2896  0.5635  11.00000  0.05    1.87
Q3    1   0.2046  0.1684  0.5805  11.00000  0.05    1.70
Q4    1   0.1924  0.2149  0.5714  11.00000  0.05    1.31
Q5    1   0.3995  0.3050  0.5233  11.00000  0.05    1.21
Q6    1   0.2466  0.2451  0.6206  11.00000  0.05    1.07
Q7    1   0.5649  0.1897  0.4261  11.00000  0.05    1.00
Q8    1   0.7814  0.0650  0.4156  11.00000  0.05    0.79
Q9    1   0.8454  0.0641  0.6983  11.00000  0.05    0.76
Q10   1   0.7435  0.1032  0.4801  11.00000  0.05    0.71
Q11   1   0.3775  0.1711  0.4760  11.00000  0.05    0.71
Q12   1   0.3005  0.3510  0.6966  11.00000  0.05    0.69
Q13   1   0.5360  0.2643  0.8635  11.00000  0.05    0.69
Q14   1   0.3645  0.3598  0.6588  11.00000  0.05    0.63
Q15   1   0.5462  0.1815  0.3517  11.00000  0.05    0.60
Q16   1   0.6456  0.0731  0.3597  11.00000  0.05    0.58
Q17   1   0.6342  0.1627  0.5990  11.00000  0.05    0.58
Q18   1   0.2197  0.3212  0.6994  11.00000  0.05    0.57
Q19   1   0.8564  0.1482  0.6929  11.00000  0.05    0.55
Q20   1   0.6396  0.2460  0.6260  11.00000  0.05    0.54
;
_shelx_res_checksum              69158
